# Supplementary material for: A chromosome-level genome assembly of the Chinese cork oak (Quercus variabilis)
Source: Front Plant Sci. 2022 Sep 23;13:1001583. doi: 10.3389/fpls.2022.1001583 (PMC9538376; doi:10.3389/fpls.2022.1001583)
Supplement: Supplementary file 2 [file Data_Sheet_2.xlsx]

## Sheet: File S1
File S1 GO terms enriched in unique gene families of Q. variabilis.
ID	Description	GeneRatio	BgRatio	pvalue	p.adjust	geneID	Count
GO:0006546	glycine catabolic process	11/133	33/12727	1.7e-14	9.1e-12	Quercus_variabilis00006759/Quercus_variabilis00007835/Quercus_variabilis00010165/Quercus_variabilis00015256/Quercus_variabilis00023010/Quercus_variabilis00026217/Quercus_variabilis00028840/Quercus_variabilis00039016/Quercus_variabilis00042870/Quercus_variabilis00049422/Quercus_variabilis00057804	11
GO:0006544	glycine metabolic process	11/133	36/12727	5.14e-14	9.1e-12	Quercus_variabilis00006759/Quercus_variabilis00007835/Quercus_variabilis00010165/Quercus_variabilis00015256/Quercus_variabilis00023010/Quercus_variabilis00026217/Quercus_variabilis00028840/Quercus_variabilis00039016/Quercus_variabilis00042870/Quercus_variabilis00049422/Quercus_variabilis00057804	11
GO:0009071	serine family amino acid catabolic process	11/133	36/12727	5.14e-14	9.1e-12	Quercus_variabilis00006759/Quercus_variabilis00007835/Quercus_variabilis00010165/Quercus_variabilis00015256/Quercus_variabilis00023010/Quercus_variabilis00026217/Quercus_variabilis00028840/Quercus_variabilis00039016/Quercus_variabilis00042870/Quercus_variabilis00049422/Quercus_variabilis00057804	11
GO:0042135	neurotransmitter catabolic process	11/133	36/12727	5.14e-14	9.1e-12	Quercus_variabilis00006759/Quercus_variabilis00007835/Quercus_variabilis00010165/Quercus_variabilis00015256/Quercus_variabilis00023010/Quercus_variabilis00026217/Quercus_variabilis00028840/Quercus_variabilis00039016/Quercus_variabilis00042870/Quercus_variabilis00049422/Quercus_variabilis00057804	11
GO:0042133	neurotransmitter metabolic process	11/133	51/12727	3.57e-12	5.06e-10	Quercus_variabilis00006759/Quercus_variabilis00007835/Quercus_variabilis00010165/Quercus_variabilis00015256/Quercus_variabilis00023010/Quercus_variabilis00026217/Quercus_variabilis00028840/Quercus_variabilis00039016/Quercus_variabilis00042870/Quercus_variabilis00049422/Quercus_variabilis00057804	11
GO:0001505	regulation of neurotransmitter levels	11/133	67/12727	8.35e-11	9.87e-09	Quercus_variabilis00006759/Quercus_variabilis00007835/Quercus_variabilis00010165/Quercus_variabilis00015256/Quercus_variabilis00023010/Quercus_variabilis00026217/Quercus_variabilis00028840/Quercus_variabilis00039016/Quercus_variabilis00042870/Quercus_variabilis00049422/Quercus_variabilis00057804	11
GO:0009069	serine family amino acid metabolic process	11/133	69/12727	1.16e-10	1.18e-08	Quercus_variabilis00006759/Quercus_variabilis00007835/Quercus_variabilis00010165/Quercus_variabilis00015256/Quercus_variabilis00023010/Quercus_variabilis00026217/Quercus_variabilis00028840/Quercus_variabilis00039016/Quercus_variabilis00042870/Quercus_variabilis00049422/Quercus_variabilis00057804	11
GO:1901606	alpha-amino acid catabolic process	11/133	83/12727	9.11e-10	8.07e-08	Quercus_variabilis00006759/Quercus_variabilis00007835/Quercus_variabilis00010165/Quercus_variabilis00015256/Quercus_variabilis00023010/Quercus_variabilis00026217/Quercus_variabilis00028840/Quercus_variabilis00039016/Quercus_variabilis00042870/Quercus_variabilis00049422/Quercus_variabilis00057804	11
GO:0009063	cellular amino acid catabolic process	11/133	89/12727	1.95e-09	1.54e-07	Quercus_variabilis00006759/Quercus_variabilis00007835/Quercus_variabilis00010165/Quercus_variabilis00015256/Quercus_variabilis00023010/Quercus_variabilis00026217/Quercus_variabilis00028840/Quercus_variabilis00039016/Quercus_variabilis00042870/Quercus_variabilis00049422/Quercus_variabilis00057804	11
GO:1901605	alpha-amino acid metabolic process	14/133	258/12727	4.97e-07	3.52e-05	Quercus_variabilis00006759/Quercus_variabilis00007835/Quercus_variabilis00010165/Quercus_variabilis00015256/Quercus_variabilis00023010/Quercus_variabilis00026217/Quercus_variabilis00028840/Quercus_variabilis00039016/Quercus_variabilis00042870/Quercus_variabilis00049422/Quercus_variabilis00053597/Quercus_variabilis00053599/Quercus_variabilis00053627/Quercus_variabilis00057804	14
GO:0016054	organic acid catabolic process	11/133	157/12727	7.34e-07	4.33e-05	Quercus_variabilis00006759/Quercus_variabilis00007835/Quercus_variabilis00010165/Quercus_variabilis00015256/Quercus_variabilis00023010/Quercus_variabilis00026217/Quercus_variabilis00028840/Quercus_variabilis00039016/Quercus_variabilis00042870/Quercus_variabilis00049422/Quercus_variabilis00057804	11
GO:0046395	carboxylic acid catabolic process	11/133	157/12727	7.34e-07	4.33e-05	Quercus_variabilis00006759/Quercus_variabilis00007835/Quercus_variabilis00010165/Quercus_variabilis00015256/Quercus_variabilis00023010/Quercus_variabilis00026217/Quercus_variabilis00028840/Quercus_variabilis00039016/Quercus_variabilis00042870/Quercus_variabilis00049422/Quercus_variabilis00057804	11
GO:0006107	oxaloacetate metabolic process	6/133	35/12727	1.47e-06	8.03e-05	Quercus_variabilis00049436/Quercus_variabilis00049440/Quercus_variabilis00049445/Quercus_variabilis00049455/Quercus_variabilis00049466/Quercus_variabilis00049469	6
GO:0098813	nuclear chromosome segregation	10/133	139/12727	1.88e-06	9.52e-05	Quercus_variabilis00021061/Quercus_variabilis00037798/Quercus_variabilis00037804/Quercus_variabilis00037805/Quercus_variabilis00037811/Quercus_variabilis00038370/Quercus_variabilis00039173/Quercus_variabilis00051469/Quercus_variabilis00051474/Quercus_variabilis00051541	10
GO:0042138	meiotic DNA double-strand break formation	4/133	10/12727	2.28e-06	0.000107224	Quercus_variabilis00037798/Quercus_variabilis00037804/Quercus_variabilis00037805/Quercus_variabilis00037811	4
GO:0006734	NADH metabolic process	6/133	38/12727	2.44e-06	0.000107224	Quercus_variabilis00049436/Quercus_variabilis00049440/Quercus_variabilis00049445/Quercus_variabilis00049455/Quercus_variabilis00049466/Quercus_variabilis00049469	6
GO:0007059	chromosome segregation	10/133	144/12727	2.59e-06	0.000107224	Quercus_variabilis00021061/Quercus_variabilis00037798/Quercus_variabilis00037804/Quercus_variabilis00037805/Quercus_variabilis00037811/Quercus_variabilis00038370/Quercus_variabilis00039173/Quercus_variabilis00051469/Quercus_variabilis00051474/Quercus_variabilis00051541	10
GO:0009117	nucleotide metabolic process	13/133	256/12727	2.72e-06	0.000107224	Quercus_variabilis00009876/Quercus_variabilis00023172/Quercus_variabilis00029306/Quercus_variabilis00039056/Quercus_variabilis00039775/Quercus_variabilis00042064/Quercus_variabilis00049436/Quercus_variabilis00049440/Quercus_variabilis00049445/Quercus_variabilis00049455/Quercus_variabilis00049466/Quercus_variabilis00049469/Quercus_variabilis00052984	13
GO:0046496	nicotinamide nucleotide metabolic process	8/133	86/12727	3.08e-06	0.000108426	Quercus_variabilis00023172/Quercus_variabilis00042064/Quercus_variabilis00049436/Quercus_variabilis00049440/Quercus_variabilis00049445/Quercus_variabilis00049455/Quercus_variabilis00049466/Quercus_variabilis00049469	8
GO:0006753	nucleoside phosphate metabolic process	13/133	260/12727	3.23e-06	0.000108426	Quercus_variabilis00009876/Quercus_variabilis00023172/Quercus_variabilis00029306/Quercus_variabilis00039056/Quercus_variabilis00039775/Quercus_variabilis00042064/Quercus_variabilis00049436/Quercus_variabilis00049440/Quercus_variabilis00049445/Quercus_variabilis00049455/Quercus_variabilis00049466/Quercus_variabilis00049469/Quercus_variabilis00052984	13
GO:0006520	cellular amino acid metabolic process	16/133	393/12727	3.33e-06	0.000108426	Quercus_variabilis00006014/Quercus_variabilis00006759/Quercus_variabilis00007835/Quercus_variabilis00010165/Quercus_variabilis00015256/Quercus_variabilis00016411/Quercus_variabilis00023010/Quercus_variabilis00026217/Quercus_variabilis00028840/Quercus_variabilis00039016/Quercus_variabilis00042870/Quercus_variabilis00049422/Quercus_variabilis00053597/Quercus_variabilis00053599/Quercus_variabilis000…	16
GO:0019362	pyridine nucleotide metabolic process	8/133	87/12727	3.36e-06	0.000108426	Quercus_variabilis00023172/Quercus_variabilis00042064/Quercus_variabilis00049436/Quercus_variabilis00049440/Quercus_variabilis00049445/Quercus_variabilis00049455/Quercus_variabilis00049466/Quercus_variabilis00049469	8
GO:0072524	pyridine-containing compound metabolic process	8/133	92/12727	5.13e-06	0.00015251	Quercus_variabilis00023172/Quercus_variabilis00042064/Quercus_variabilis00049436/Quercus_variabilis00049440/Quercus_variabilis00049445/Quercus_variabilis00049455/Quercus_variabilis00049466/Quercus_variabilis00049469	8
GO:0006108	malate metabolic process	6/133	43/12727	5.16e-06	0.00015251	Quercus_variabilis00049436/Quercus_variabilis00049440/Quercus_variabilis00049445/Quercus_variabilis00049455/Quercus_variabilis00049466/Quercus_variabilis00049469	6
GO:0019674	NAD metabolic process	6/133	44/12727	5.93e-06	0.000168082	Quercus_variabilis00049436/Quercus_variabilis00049440/Quercus_variabilis00049445/Quercus_variabilis00049455/Quercus_variabilis00049466/Quercus_variabilis00049469	6
GO:0006099	tricarboxylic acid cycle	6/133	49/12727	1.12e-05	0.000296248	Quercus_variabilis00049436/Quercus_variabilis00049440/Quercus_variabilis00049445/Quercus_variabilis00049455/Quercus_variabilis00049466/Quercus_variabilis00049469	6
GO:0044282	small molecule catabolic process	11/133	208/12727	1.13e-05	0.000296248	Quercus_variabilis00006759/Quercus_variabilis00007835/Quercus_variabilis00010165/Quercus_variabilis00015256/Quercus_variabilis00023010/Quercus_variabilis00026217/Quercus_variabilis00028840/Quercus_variabilis00039016/Quercus_variabilis00042870/Quercus_variabilis00049422/Quercus_variabilis00057804	11
GO:0006101	citrate metabolic process	6/133	51/12727	1.42e-05	0.000360627	Quercus_variabilis00049436/Quercus_variabilis00049440/Quercus_variabilis00049445/Quercus_variabilis00049455/Quercus_variabilis00049466/Quercus_variabilis00049469	6
GO:0072350	tricarboxylic acid metabolic process	6/133	52/12727	1.6e-05	0.000390258	Quercus_variabilis00049436/Quercus_variabilis00049440/Quercus_variabilis00049445/Quercus_variabilis00049455/Quercus_variabilis00049466/Quercus_variabilis00049469	6
GO:0140013	meiotic nuclear division	9/133	141/12727	1.66e-05	0.000391135	Quercus_variabilis00011107/Quercus_variabilis00011109/Quercus_variabilis00011110/Quercus_variabilis00037798/Quercus_variabilis00037804/Quercus_variabilis00037805/Quercus_variabilis00037811/Quercus_variabilis00038370/Quercus_variabilis00039173	9
GO:0046686	response to cadmium ion	14/133	356/12727	2.09e-05	0.000478808	Quercus_variabilis00006759/Quercus_variabilis00007835/Quercus_variabilis00010165/Quercus_variabilis00015256/Quercus_variabilis00021067/Quercus_variabilis00023010/Quercus_variabilis00026217/Quercus_variabilis00028840/Quercus_variabilis00039016/Quercus_variabilis00040802/Quercus_variabilis00040945/Quercus_variabilis00042870/Quercus_variabilis00049422/Quercus_variabilis00057804	14
GO:0055086	nucleobase-containing small molecule metabolic process	13/133	341/12727	5.77e-05	0.0012775	Quercus_variabilis00009876/Quercus_variabilis00023172/Quercus_variabilis00029306/Quercus_variabilis00039056/Quercus_variabilis00039775/Quercus_variabilis00042064/Quercus_variabilis00049436/Quercus_variabilis00049440/Quercus_variabilis00049445/Quercus_variabilis00049455/Quercus_variabilis00049466/Quercus_variabilis00049469/Quercus_variabilis00052984	13
GO:0051026	chiasma assembly	4/133	22/12727	7.21e-05	0.001548	Quercus_variabilis00037798/Quercus_variabilis00037804/Quercus_variabilis00037805/Quercus_variabilis00037811	4
GO:0000280	nuclear division	10/133	217/12727	9.17e-05	0.00191292	Quercus_variabilis00011107/Quercus_variabilis00011109/Quercus_variabilis00011110/Quercus_variabilis00021061/Quercus_variabilis00037798/Quercus_variabilis00037804/Quercus_variabilis00037805/Quercus_variabilis00037811/Quercus_variabilis00038370/Quercus_variabilis00039173	10
GO:0007112	male meiosis cytokinesis	3/133	10/12727	0.000126896	0.00257056	Quercus_variabilis00011107/Quercus_variabilis00011109/Quercus_variabilis00011110	3
GO:0007131	reciprocal meiotic recombination	6/133	76/12727	0.000139668	0.00267634	Quercus_variabilis00037798/Quercus_variabilis00037804/Quercus_variabilis00037805/Quercus_variabilis00037811/Quercus_variabilis00038370/Quercus_variabilis00039173	6
GO:0140527	reciprocal homologous recombination	6/133	76/12727	0.000139668	0.00267634	Quercus_variabilis00037798/Quercus_variabilis00037804/Quercus_variabilis00037805/Quercus_variabilis00037811/Quercus_variabilis00038370/Quercus_variabilis00039173	6
GO:0035825	homologous recombination	6/133	77/12727	0.000150186	0.0027303	Quercus_variabilis00037798/Quercus_variabilis00037804/Quercus_variabilis00037805/Quercus_variabilis00037811/Quercus_variabilis00038370/Quercus_variabilis00039173	6
GO:0045132	meiotic chromosome segregation	6/133	77/12727	0.000150186	0.0027303	Quercus_variabilis00037798/Quercus_variabilis00037804/Quercus_variabilis00037805/Quercus_variabilis00037811/Quercus_variabilis00038370/Quercus_variabilis00039173	6
GO:1903046	meiotic cell cycle process	9/133	193/12727	0.000189985	0.00336748	Quercus_variabilis00011107/Quercus_variabilis00011109/Quercus_variabilis00011110/Quercus_variabilis00037798/Quercus_variabilis00037804/Quercus_variabilis00037805/Quercus_variabilis00037811/Quercus_variabilis00038370/Quercus_variabilis00039173	9
GO:0000819	sister chromatid segregation	6/133	81/12727	0.000198693	0.00343593	Quercus_variabilis00021061/Quercus_variabilis00038370/Quercus_variabilis00039173/Quercus_variabilis00051469/Quercus_variabilis00051474/Quercus_variabilis00051541	6
GO:0009060	aerobic respiration	6/133	83/12727	0.000227183	0.00377755	Quercus_variabilis00049436/Quercus_variabilis00049440/Quercus_variabilis00049445/Quercus_variabilis00049455/Quercus_variabilis00049466/Quercus_variabilis00049469	6
GO:0033206	meiotic cytokinesis	3/133	12/12727	0.000229104	0.00377755	Quercus_variabilis00011107/Quercus_variabilis00011109/Quercus_variabilis00011110	3
GO:0048285	organelle fission	10/133	248/12727	0.000272612	0.00439277	Quercus_variabilis00011107/Quercus_variabilis00011109/Quercus_variabilis00011110/Quercus_variabilis00021061/Quercus_variabilis00037798/Quercus_variabilis00037804/Quercus_variabilis00037805/Quercus_variabilis00037811/Quercus_variabilis00038370/Quercus_variabilis00039173	10
GO:0016999	antibiotic metabolic process	7/133	122/12727	0.000287104	0.00452348	Quercus_variabilis00014430/Quercus_variabilis00049436/Quercus_variabilis00049440/Quercus_variabilis00049445/Quercus_variabilis00049455/Quercus_variabilis00049466/Quercus_variabilis00049469	7
GO:0051321	meiotic cell cycle	9/133	208/12727	0.000331312	0.00510653	Quercus_variabilis00011107/Quercus_variabilis00011109/Quercus_variabilis00011110/Quercus_variabilis00037798/Quercus_variabilis00037804/Quercus_variabilis00037805/Quercus_variabilis00037811/Quercus_variabilis00038370/Quercus_variabilis00039173	9
GO:0043648	dicarboxylic acid metabolic process	6/133	98/12727	0.0005577	0.00841296	Quercus_variabilis00049436/Quercus_variabilis00049440/Quercus_variabilis00049445/Quercus_variabilis00049455/Quercus_variabilis00049466/Quercus_variabilis00049469	6
GO:0007127	meiosis I	6/133	99/12727	0.00058866	0.008695	Quercus_variabilis00037798/Quercus_variabilis00037804/Quercus_variabilis00037805/Quercus_variabilis00037811/Quercus_variabilis00038370/Quercus_variabilis00039173	6
GO:0043171	peptide catabolic process	4/133	39/12727	0.000706128	0.0102172	Quercus_variabilis00040574/Quercus_variabilis00040575/Quercus_variabilis00047035/Quercus_variabilis00047036	4
GO:0007129	homologous chromosome pairing at meiosis	4/133	40/12727	0.000778287	0.0110361	Quercus_variabilis00037798/Quercus_variabilis00037804/Quercus_variabilis00037805/Quercus_variabilis00037811	4
GO:0061982	meiosis I cell cycle process	6/133	109/12727	0.000977278	0.0135861	Quercus_variabilis00037798/Quercus_variabilis00037804/Quercus_variabilis00037805/Quercus_variabilis00037811/Quercus_variabilis00038370/Quercus_variabilis00039173	6
GO:0000105	histidine biosynthetic process	3/133	22/12727	0.0014857	0.020257	Quercus_variabilis00053597/Quercus_variabilis00053599/Quercus_variabilis00053627	3
GO:0045143	homologous chromosome segregation	4/133	48/12727	0.0015537	0.0207844	Quercus_variabilis00037798/Quercus_variabilis00037804/Quercus_variabilis00037805/Quercus_variabilis00037811	4
GO:0010951	negative regulation of endopeptidase activity	3/133	23/12727	0.00169558	0.0217342	Quercus_variabilis00025337/Quercus_variabilis00025339/Quercus_variabilis00025341	3
GO:1901796	regulation of signal transduction by p53 class mediator	3/133	23/12727	0.00169558	0.0217342	Quercus_variabilis00018577/Quercus_variabilis00028614/Quercus_variabilis00042429	3
GO:0019637	organophosphate metabolic process	13/133	487/12727	0.00174627	0.0217342	Quercus_variabilis00009876/Quercus_variabilis00023172/Quercus_variabilis00029306/Quercus_variabilis00039056/Quercus_variabilis00039775/Quercus_variabilis00042064/Quercus_variabilis00049436/Quercus_variabilis00049440/Quercus_variabilis00049445/Quercus_variabilis00049455/Quercus_variabilis00049466/Quercus_variabilis00049469/Quercus_variabilis00052984	13
GO:0045333	cellular respiration	6/133	122/12727	0.00174732	0.0217342	Quercus_variabilis00049436/Quercus_variabilis00049440/Quercus_variabilis00049445/Quercus_variabilis00049455/Quercus_variabilis00049466/Quercus_variabilis00049469	6
GO:0045488	pectin metabolic process	4/133	50/12727	0.00180959	0.0221207	Quercus_variabilis00024477/Quercus_variabilis00024545/Quercus_variabilis00038126/Quercus_variabilis00050901	4
GO:0010466	negative regulation of peptidase activity	3/133	25/12727	0.00216875	0.0260618	Quercus_variabilis00025337/Quercus_variabilis00025339/Quercus_variabilis00025341	3
GO:0009127	purine nucleoside monophosphate biosynthetic process	4/133	55/12727	0.00257439	0.0299221	Quercus_variabilis00009876/Quercus_variabilis00029306/Quercus_variabilis00039056/Quercus_variabilis00039775	4
GO:0009168	purine ribonucleoside monophosphate biosynthetic process	4/133	55/12727	0.00257439	0.0299221	Quercus_variabilis00009876/Quercus_variabilis00029306/Quercus_variabilis00039056/Quercus_variabilis00039775	4
GO:0006547	histidine metabolic process	3/133	27/12727	0.00271641	0.0305705	Quercus_variabilis00053597/Quercus_variabilis00053599/Quercus_variabilis00053627	3
GO:0052803	imidazole-containing compound metabolic process	3/133	27/12727	0.00271641	0.0305705	Quercus_variabilis00053597/Quercus_variabilis00053599/Quercus_variabilis00053627	3
GO:0010393	galacturonan metabolic process	4/133	57/12727	0.00293422	0.0325056	Quercus_variabilis00024477/Quercus_variabilis00024545/Quercus_variabilis00038126/Quercus_variabilis00050901	4
GO:0007140	male meiotic nuclear division	3/133	29/12727	0.00334221	0.0364558	Quercus_variabilis00011107/Quercus_variabilis00011109/Quercus_variabilis00011110	3
GO:0070192	chromosome organization involved in meiotic cell cycle	4/133	60/12727	0.0035362	0.0379874	Quercus_variabilis00037798/Quercus_variabilis00037804/Quercus_variabilis00037805/Quercus_variabilis00037811	4
GO:0006891	intra-Golgi vesicle-mediated transport	3/133	31/12727	0.00404945	0.0428517	Quercus_variabilis00004098/Quercus_variabilis00014532/Quercus_variabilis00039597	3
GO:0009156	ribonucleoside monophosphate biosynthetic process	4/133	63/12727	0.00421709	0.0439693	Quercus_variabilis00009876/Quercus_variabilis00029306/Quercus_variabilis00039056/Quercus_variabilis00039775	4
GO:1901657	glycosyl compound metabolic process	8/133	247/12727	0.00438986	0.0442832	Quercus_variabilis00023204/Quercus_variabilis00023210/Quercus_variabilis00023450/Quercus_variabilis00029306/Quercus_variabilis00039056/Quercus_variabilis00047871/Quercus_variabilis00051962/Quercus_variabilis00051969	8
GO:0009664	plant-type cell wall organization	6/133	147/12727	0.00442348	0.0442832	Quercus_variabilis00024477/Quercus_variabilis00024545/Quercus_variabilis00038126/Quercus_variabilis00046247/Quercus_variabilis00046250/Quercus_variabilis00050901	6
GO:0045861	negative regulation of proteolysis	3/133	32/12727	0.00443457	0.0442832	Quercus_variabilis00025337/Quercus_variabilis00025339/Quercus_variabilis00025341	3
GO:0048768	root hair cell tip growth	2/133	10/12727	0.00461701	0.0448419	Quercus_variabilis00044919/Quercus_variabilis00044929	2
GO:0090436	leaf pavement cell development	2/133	10/12727	0.00461701	0.0448419	Quercus_variabilis00044919/Quercus_variabilis00044929	2
								4

## Sheet: File S2
File S2 GO terms enriched in expanded gene families of Q. variabilis.
ID	Description	GeneRatio	BgRatio	pvalue	p.adjust	geneID	Count
GO:0043692	monoterpene metabolic process	34/651	46/12727	1.19e-34	7.06e-32	Quercus_variabilis00041248/Quercus_variabilis00025485/Quercus_variabilis00025499/Quercus_variabilis00025501/Quercus_variabilis00025581/Quercus_variabilis00025586/Quercus_variabilis00025587/Quercus_variabilis00026909/Quercus_variabilis00026912/Quercus_variabilis00027264/Quercus_variabilis00027270/Quercus_variabilis00027274/Quercus_variabilis00027283/Quercus_variabilis00027285/Quercus_variabilis000…	34
GO:0043693	monoterpene biosynthetic process	34/651	46/12727	1.19e-34	7.06e-32	Quercus_variabilis00041248/Quercus_variabilis00025485/Quercus_variabilis00025499/Quercus_variabilis00025501/Quercus_variabilis00025581/Quercus_variabilis00025586/Quercus_variabilis00025587/Quercus_variabilis00026909/Quercus_variabilis00026912/Quercus_variabilis00027264/Quercus_variabilis00027270/Quercus_variabilis00027274/Quercus_variabilis00027283/Quercus_variabilis00027285/Quercus_variabilis000…	34
GO:0051761	sesquiterpene metabolic process	34/651	51/12727	3.56e-32	1.05e-29	Quercus_variabilis00041248/Quercus_variabilis00025485/Quercus_variabilis00025499/Quercus_variabilis00025501/Quercus_variabilis00025581/Quercus_variabilis00025586/Quercus_variabilis00025587/Quercus_variabilis00026909/Quercus_variabilis00026912/Quercus_variabilis00027264/Quercus_variabilis00027270/Quercus_variabilis00027274/Quercus_variabilis00027283/Quercus_variabilis00027285/Quercus_variabilis000…	34
GO:0051762	sesquiterpene biosynthetic process	34/651	51/12727	3.56e-32	1.05e-29	Quercus_variabilis00041248/Quercus_variabilis00025485/Quercus_variabilis00025499/Quercus_variabilis00025501/Quercus_variabilis00025581/Quercus_variabilis00025586/Quercus_variabilis00025587/Quercus_variabilis00026909/Quercus_variabilis00026912/Quercus_variabilis00027264/Quercus_variabilis00027270/Quercus_variabilis00027274/Quercus_variabilis00027283/Quercus_variabilis00027285/Quercus_variabilis000…	34
GO:0016098	monoterpenoid metabolic process	25/651	28/12727	9.57e-30	1.88e-27	Quercus_variabilis00025485/Quercus_variabilis00025499/Quercus_variabilis00025501/Quercus_variabilis00025581/Quercus_variabilis00025586/Quercus_variabilis00025587/Quercus_variabilis00026909/Quercus_variabilis00026912/Quercus_variabilis00027264/Quercus_variabilis00027270/Quercus_variabilis00027274/Quercus_variabilis00027283/Quercus_variabilis00027285/Quercus_variabilis00027288/Quercus_variabilis000…	25
GO:0016099	monoterpenoid biosynthetic process	25/651	28/12727	9.57e-30	1.88e-27	Quercus_variabilis00025485/Quercus_variabilis00025499/Quercus_variabilis00025501/Quercus_variabilis00025581/Quercus_variabilis00025586/Quercus_variabilis00025587/Quercus_variabilis00026909/Quercus_variabilis00026912/Quercus_variabilis00027264/Quercus_variabilis00027270/Quercus_variabilis00027274/Quercus_variabilis00027283/Quercus_variabilis00027285/Quercus_variabilis00027288/Quercus_variabilis000…	25
GO:0080027	response to herbivore	25/651	34/12727	1.15e-25	1.93e-23	Quercus_variabilis00025485/Quercus_variabilis00025499/Quercus_variabilis00025501/Quercus_variabilis00025581/Quercus_variabilis00025586/Quercus_variabilis00025587/Quercus_variabilis00026909/Quercus_variabilis00026912/Quercus_variabilis00027264/Quercus_variabilis00027270/Quercus_variabilis00027274/Quercus_variabilis00027283/Quercus_variabilis00027285/Quercus_variabilis00027288/Quercus_variabilis000…	25
GO:0046246	terpene biosynthetic process	34/651	78/12727	9.41e-24	1.39e-21	Quercus_variabilis00041248/Quercus_variabilis00025485/Quercus_variabilis00025499/Quercus_variabilis00025501/Quercus_variabilis00025581/Quercus_variabilis00025586/Quercus_variabilis00025587/Quercus_variabilis00026909/Quercus_variabilis00026912/Quercus_variabilis00027264/Quercus_variabilis00027270/Quercus_variabilis00027274/Quercus_variabilis00027283/Quercus_variabilis00027285/Quercus_variabilis000…	34
GO:1990067	intrachromosomal DNA recombination	17/651	17/12727	9.2e-23	1.21e-20	Quercus_variabilis00004816/Quercus_variabilis00015210/Quercus_variabilis00015211/Quercus_variabilis00018001/Quercus_variabilis00018451/Quercus_variabilis00018452/Quercus_variabilis00018453/Quercus_variabilis00018454/Quercus_variabilis00018482/Quercus_variabilis00018483/Quercus_variabilis00018484/Quercus_variabilis00018509/Quercus_variabilis00018510/Quercus_variabilis00018511/Quercus_variabilis000…	17
GO:0042214	terpene metabolic process	34/651	85/12727	2.86e-22	3.38e-20	Quercus_variabilis00041248/Quercus_variabilis00025485/Quercus_variabilis00025499/Quercus_variabilis00025501/Quercus_variabilis00025581/Quercus_variabilis00025586/Quercus_variabilis00025587/Quercus_variabilis00026909/Quercus_variabilis00026912/Quercus_variabilis00027264/Quercus_variabilis00027270/Quercus_variabilis00027274/Quercus_variabilis00027283/Quercus_variabilis00027285/Quercus_variabilis000…	34
GO:0016106	sesquiterpenoid biosynthetic process	29/651	60/12727	5.02e-22	5.39e-20	Quercus_variabilis00025485/Quercus_variabilis00025499/Quercus_variabilis00025501/Quercus_variabilis00025581/Quercus_variabilis00025586/Quercus_variabilis00025587/Quercus_variabilis00026909/Quercus_variabilis00026912/Quercus_variabilis00027264/Quercus_variabilis00027270/Quercus_variabilis00027274/Quercus_variabilis00027283/Quercus_variabilis00027285/Quercus_variabilis00027288/Quercus_variabilis000…	29
GO:0097681	double-strand break repair via alternative nonhomologous end joining	16/651	16/12727	1.84e-21	1.67e-19	Quercus_variabilis00004816/Quercus_variabilis00015210/Quercus_variabilis00015211/Quercus_variabilis00018001/Quercus_variabilis00018451/Quercus_variabilis00018453/Quercus_variabilis00018454/Quercus_variabilis00018482/Quercus_variabilis00018483/Quercus_variabilis00018484/Quercus_variabilis00018509/Quercus_variabilis00018510/Quercus_variabilis00018511/Quercus_variabilis00018512/Quercus_variabilis000…	16
GO:2000042	negative regulation of double-strand break repair via homologous recombination	16/651	16/12727	1.84e-21	1.67e-19	Quercus_variabilis00004816/Quercus_variabilis00015210/Quercus_variabilis00015211/Quercus_variabilis00018001/Quercus_variabilis00018451/Quercus_variabilis00018453/Quercus_variabilis00018454/Quercus_variabilis00018482/Quercus_variabilis00018483/Quercus_variabilis00018484/Quercus_variabilis00018509/Quercus_variabilis00018510/Quercus_variabilis00018511/Quercus_variabilis00018512/Quercus_variabilis000…	16
GO:0006714	sesquiterpenoid metabolic process	29/651	67/12727	2.47e-20	2.08e-18	Quercus_variabilis00025485/Quercus_variabilis00025499/Quercus_variabilis00025501/Quercus_variabilis00025581/Quercus_variabilis00025586/Quercus_variabilis00025587/Quercus_variabilis00026909/Quercus_variabilis00026912/Quercus_variabilis00027264/Quercus_variabilis00027270/Quercus_variabilis00027274/Quercus_variabilis00027283/Quercus_variabilis00027285/Quercus_variabilis00027288/Quercus_variabilis000…	29
GO:0045738	negative regulation of DNA repair	16/651	17/12727	2.98e-20	2.2e-18	Quercus_variabilis00004816/Quercus_variabilis00015210/Quercus_variabilis00015211/Quercus_variabilis00018001/Quercus_variabilis00018451/Quercus_variabilis00018453/Quercus_variabilis00018454/Quercus_variabilis00018482/Quercus_variabilis00018483/Quercus_variabilis00018484/Quercus_variabilis00018509/Quercus_variabilis00018510/Quercus_variabilis00018511/Quercus_variabilis00018512/Quercus_variabilis000…	16
GO:2000780	negative regulation of double-strand break repair	16/651	17/12727	2.98e-20	2.2e-18	Quercus_variabilis00004816/Quercus_variabilis00015210/Quercus_variabilis00015211/Quercus_variabilis00018001/Quercus_variabilis00018451/Quercus_variabilis00018453/Quercus_variabilis00018454/Quercus_variabilis00018482/Quercus_variabilis00018483/Quercus_variabilis00018484/Quercus_variabilis00018509/Quercus_variabilis00018510/Quercus_variabilis00018511/Quercus_variabilis00018512/Quercus_variabilis000…	16
GO:0009625	response to insect	25/651	49/12727	6.66e-20	4.63e-18	Quercus_variabilis00025485/Quercus_variabilis00025499/Quercus_variabilis00025501/Quercus_variabilis00025581/Quercus_variabilis00025586/Quercus_variabilis00025587/Quercus_variabilis00026909/Quercus_variabilis00026912/Quercus_variabilis00027264/Quercus_variabilis00027270/Quercus_variabilis00027274/Quercus_variabilis00027283/Quercus_variabilis00027285/Quercus_variabilis00027288/Quercus_variabilis000…	25
GO:0120251	hydrocarbon biosynthetic process	34/651	100/12727	1.3e-19	8.56e-18	Quercus_variabilis00041248/Quercus_variabilis00025485/Quercus_variabilis00025499/Quercus_variabilis00025501/Quercus_variabilis00025581/Quercus_variabilis00025586/Quercus_variabilis00025587/Quercus_variabilis00026909/Quercus_variabilis00026912/Quercus_variabilis00027264/Quercus_variabilis00027270/Quercus_variabilis00027274/Quercus_variabilis00027283/Quercus_variabilis00027285/Quercus_variabilis000…	34
GO:0002566	somatic diversification of immune receptors via somatic mutation	16/651	18/12727	2.56e-19	1.44e-17	Quercus_variabilis00004816/Quercus_variabilis00015210/Quercus_variabilis00015211/Quercus_variabilis00018001/Quercus_variabilis00018451/Quercus_variabilis00018453/Quercus_variabilis00018454/Quercus_variabilis00018482/Quercus_variabilis00018483/Quercus_variabilis00018484/Quercus_variabilis00018509/Quercus_variabilis00018510/Quercus_variabilis00018511/Quercus_variabilis00018512/Quercus_variabilis000…	16
GO:0016446	somatic hypermutation of immunoglobulin genes	16/651	18/12727	2.56e-19	1.44e-17	Quercus_variabilis00004816/Quercus_variabilis00015210/Quercus_variabilis00015211/Quercus_variabilis00018001/Quercus_variabilis00018451/Quercus_variabilis00018453/Quercus_variabilis00018454/Quercus_variabilis00018482/Quercus_variabilis00018483/Quercus_variabilis00018484/Quercus_variabilis00018509/Quercus_variabilis00018510/Quercus_variabilis00018511/Quercus_variabilis00018512/Quercus_variabilis000…	16
GO:2001021	negative regulation of response to DNA damage stimulus	16/651	18/12727	2.56e-19	1.44e-17	Quercus_variabilis00004816/Quercus_variabilis00015210/Quercus_variabilis00015211/Quercus_variabilis00018001/Quercus_variabilis00018451/Quercus_variabilis00018453/Quercus_variabilis00018454/Quercus_variabilis00018482/Quercus_variabilis00018483/Quercus_variabilis00018484/Quercus_variabilis00018509/Quercus_variabilis00018510/Quercus_variabilis00018511/Quercus_variabilis00018512/Quercus_variabilis000…	16
GO:2000011	regulation of adaxial/abaxial pattern formation	17/651	22/12727	1.9e-18	1.02e-16	Quercus_variabilis00004816/Quercus_variabilis00015210/Quercus_variabilis00015211/Quercus_variabilis00018001/Quercus_variabilis00018451/Quercus_variabilis00018452/Quercus_variabilis00018453/Quercus_variabilis00018454/Quercus_variabilis00018482/Quercus_variabilis00018483/Quercus_variabilis00018484/Quercus_variabilis00018509/Quercus_variabilis00018510/Quercus_variabilis00018511/Quercus_variabilis000…	17
GO:0006303	double-strand break repair via nonhomologous end joining	21/651	40/12727	2.95e-17	1.51e-15	Quercus_variabilis00025379/Quercus_variabilis00004816/Quercus_variabilis00015210/Quercus_variabilis00015211/Quercus_variabilis00018001/Quercus_variabilis00018451/Quercus_variabilis00018453/Quercus_variabilis00018454/Quercus_variabilis00018482/Quercus_variabilis00018483/Quercus_variabilis00018484/Quercus_variabilis00018509/Quercus_variabilis00018510/Quercus_variabilis00018511/Quercus_variabilis000…	21
GO:0120252	hydrocarbon metabolic process	34/651	118/12727	4.49e-17	2.21e-15	Quercus_variabilis00041248/Quercus_variabilis00025485/Quercus_variabilis00025499/Quercus_variabilis00025501/Quercus_variabilis00025581/Quercus_variabilis00025586/Quercus_variabilis00025587/Quercus_variabilis00026909/Quercus_variabilis00026912/Quercus_variabilis00027264/Quercus_variabilis00027270/Quercus_variabilis00027274/Quercus_variabilis00027283/Quercus_variabilis00027285/Quercus_variabilis000…	34
GO:0002200	somatic diversification of immune receptors	17/651	28/12727	1.16e-15	4.9e-14	Quercus_variabilis00025379/Quercus_variabilis00004816/Quercus_variabilis00015210/Quercus_variabilis00015211/Quercus_variabilis00018001/Quercus_variabilis00018451/Quercus_variabilis00018453/Quercus_variabilis00018454/Quercus_variabilis00018482/Quercus_variabilis00018483/Quercus_variabilis00018484/Quercus_variabilis00018509/Quercus_variabilis00018510/Quercus_variabilis00018511/Quercus_variabilis000…	17
GO:0002377	immunoglobulin production	17/651	28/12727	1.16e-15	4.9e-14	Quercus_variabilis00025379/Quercus_variabilis00004816/Quercus_variabilis00015210/Quercus_variabilis00015211/Quercus_variabilis00018001/Quercus_variabilis00018451/Quercus_variabilis00018453/Quercus_variabilis00018454/Quercus_variabilis00018482/Quercus_variabilis00018483/Quercus_variabilis00018484/Quercus_variabilis00018509/Quercus_variabilis00018510/Quercus_variabilis00018511/Quercus_variabilis000…	17
GO:0002440	production of molecular mediator of immune response	17/651	28/12727	1.16e-15	4.9e-14	Quercus_variabilis00025379/Quercus_variabilis00004816/Quercus_variabilis00015210/Quercus_variabilis00015211/Quercus_variabilis00018001/Quercus_variabilis00018451/Quercus_variabilis00018453/Quercus_variabilis00018454/Quercus_variabilis00018482/Quercus_variabilis00018483/Quercus_variabilis00018484/Quercus_variabilis00018509/Quercus_variabilis00018510/Quercus_variabilis00018511/Quercus_variabilis000…	17
GO:0016445	somatic diversification of immunoglobulins	17/651	28/12727	1.16e-15	4.9e-14	Quercus_variabilis00025379/Quercus_variabilis00004816/Quercus_variabilis00015210/Quercus_variabilis00015211/Quercus_variabilis00018001/Quercus_variabilis00018451/Quercus_variabilis00018453/Quercus_variabilis00018454/Quercus_variabilis00018482/Quercus_variabilis00018483/Quercus_variabilis00018484/Quercus_variabilis00018509/Quercus_variabilis00018510/Quercus_variabilis00018511/Quercus_variabilis000…	17
GO:0010569	regulation of double-strand break repair via homologous recombination	16/651	25/12727	2.44e-15	9.93e-14	Quercus_variabilis00004816/Quercus_variabilis00015210/Quercus_variabilis00015211/Quercus_variabilis00018001/Quercus_variabilis00018451/Quercus_variabilis00018453/Quercus_variabilis00018454/Quercus_variabilis00018482/Quercus_variabilis00018483/Quercus_variabilis00018484/Quercus_variabilis00018509/Quercus_variabilis00018510/Quercus_variabilis00018511/Quercus_variabilis00018512/Quercus_variabilis000…	16
GO:0006284	base-excision repair	19/651	39/12727	5.99e-15	2.3e-13	Quercus_variabilis00004816/Quercus_variabilis00015210/Quercus_variabilis00015211/Quercus_variabilis00018001/Quercus_variabilis00018451/Quercus_variabilis00018453/Quercus_variabilis00018454/Quercus_variabilis00018482/Quercus_variabilis00018483/Quercus_variabilis00018484/Quercus_variabilis00018509/Quercus_variabilis00018510/Quercus_variabilis00018511/Quercus_variabilis00018512/Quercus_variabilis000…	19
GO:2000779	regulation of double-strand break repair	16/651	26/12727	6.04e-15	2.3e-13	Quercus_variabilis00004816/Quercus_variabilis00015210/Quercus_variabilis00015211/Quercus_variabilis00018001/Quercus_variabilis00018451/Quercus_variabilis00018453/Quercus_variabilis00018454/Quercus_variabilis00018482/Quercus_variabilis00018483/Quercus_variabilis00018484/Quercus_variabilis00018509/Quercus_variabilis00018510/Quercus_variabilis00018511/Quercus_variabilis00018512/Quercus_variabilis000…	16
GO:1902749	regulation of cell cycle G2/M phase transition	18/651	37/12727	3.24e-14	1.2e-12	Quercus_variabilis00004816/Quercus_variabilis00015210/Quercus_variabilis00015211/Quercus_variabilis00018001/Quercus_variabilis00018451/Quercus_variabilis00018452/Quercus_variabilis00018453/Quercus_variabilis00018454/Quercus_variabilis00018482/Quercus_variabilis00018483/Quercus_variabilis00018484/Quercus_variabilis00018509/Quercus_variabilis00018510/Quercus_variabilis00018511/Quercus_variabilis000…	18
GO:0045910	negative regulation of DNA recombination	16/651	29/12727	6.68e-14	2.39e-12	Quercus_variabilis00004816/Quercus_variabilis00015210/Quercus_variabilis00015211/Quercus_variabilis00018001/Quercus_variabilis00018451/Quercus_variabilis00018453/Quercus_variabilis00018454/Quercus_variabilis00018482/Quercus_variabilis00018483/Quercus_variabilis00018484/Quercus_variabilis00018509/Quercus_variabilis00018510/Quercus_variabilis00018511/Quercus_variabilis00018512/Quercus_variabilis000…	16
GO:0016114	terpenoid biosynthetic process	38/651	195/12727	6.46e-13	2.24e-11	Quercus_variabilis00041248/Quercus_variabilis00025485/Quercus_variabilis00025499/Quercus_variabilis00025501/Quercus_variabilis00025581/Quercus_variabilis00025586/Quercus_variabilis00025587/Quercus_variabilis00026909/Quercus_variabilis00026912/Quercus_variabilis00027264/Quercus_variabilis00027270/Quercus_variabilis00027274/Quercus_variabilis00027283/Quercus_variabilis00027285/Quercus_variabilis000…	38
GO:0000018	regulation of DNA recombination	19/651	50/12727	1.55e-12	5.24e-11	Quercus_variabilis00025379/Quercus_variabilis00014198/Quercus_variabilis00014202/Quercus_variabilis00004816/Quercus_variabilis00015210/Quercus_variabilis00015211/Quercus_variabilis00018001/Quercus_variabilis00018451/Quercus_variabilis00018453/Quercus_variabilis00018454/Quercus_variabilis00018482/Quercus_variabilis00018483/Quercus_variabilis00018484/Quercus_variabilis00018509/Quercus_variabilis000…	19
GO:0006107	oxaloacetate metabolic process	16/651	35/12727	3e-12	9.83e-11	Quercus_variabilis00049415/Quercus_variabilis00049432/Quercus_variabilis00049437/Quercus_variabilis00049439/Quercus_variabilis00049454/Quercus_variabilis00049459/Quercus_variabilis00049474/Quercus_variabilis00049484/Quercus_variabilis00021831/Quercus_variabilis00043498/Quercus_variabilis00047728/Quercus_variabilis00047740/Quercus_variabilis00049411/Quercus_variabilis00049427/Quercus_variabilis000…	16
GO:0044839	cell cycle G2/M phase transition	18/651	47/12727	5.17e-12	1.65e-10	Quercus_variabilis00004816/Quercus_variabilis00015210/Quercus_variabilis00015211/Quercus_variabilis00018001/Quercus_variabilis00018451/Quercus_variabilis00018452/Quercus_variabilis00018453/Quercus_variabilis00018454/Quercus_variabilis00018482/Quercus_variabilis00018483/Quercus_variabilis00018484/Quercus_variabilis00018509/Quercus_variabilis00018510/Quercus_variabilis00018511/Quercus_variabilis000…	18
GO:0071897	DNA biosynthetic process	25/651	96/12727	8.1e-12	2.52e-10	Quercus_variabilis00004816/Quercus_variabilis00015210/Quercus_variabilis00015211/Quercus_variabilis00018001/Quercus_variabilis00018451/Quercus_variabilis00018452/Quercus_variabilis00018453/Quercus_variabilis00018454/Quercus_variabilis00018482/Quercus_variabilis00018483/Quercus_variabilis00018484/Quercus_variabilis00018509/Quercus_variabilis00018510/Quercus_variabilis00018511/Quercus_variabilis000…	25
GO:0043550	regulation of lipid kinase activity	12/651	19/12727	1.05e-11	3.11e-10	Quercus_variabilis00013213/Quercus_variabilis00028590/Quercus_variabilis00028601/Quercus_variabilis00028602/Quercus_variabilis00028605/Quercus_variabilis00028620/Quercus_variabilis00028621/Quercus_variabilis00028623/Quercus_variabilis00028624/Quercus_variabilis00028625/Quercus_variabilis00028655/Quercus_variabilis00028656	12
GO:0043551	regulation of phosphatidylinositol 3-kinase activity	12/651	19/12727	1.05e-11	3.11e-10	Quercus_variabilis00013213/Quercus_variabilis00028590/Quercus_variabilis00028601/Quercus_variabilis00028602/Quercus_variabilis00028605/Quercus_variabilis00028620/Quercus_variabilis00028621/Quercus_variabilis00028623/Quercus_variabilis00028624/Quercus_variabilis00028625/Quercus_variabilis00028655/Quercus_variabilis00028656	12
GO:0006734	NADH metabolic process	16/651	38/12727	1.42e-11	4.09e-10	Quercus_variabilis00049415/Quercus_variabilis00049432/Quercus_variabilis00049437/Quercus_variabilis00049439/Quercus_variabilis00049454/Quercus_variabilis00049459/Quercus_variabilis00049474/Quercus_variabilis00049484/Quercus_variabilis00021831/Quercus_variabilis00043498/Quercus_variabilis00047728/Quercus_variabilis00047740/Quercus_variabilis00049411/Quercus_variabilis00049427/Quercus_variabilis000…	16
GO:0006282	regulation of DNA repair	17/651	44/12727	1.72e-11	4.83e-10	Quercus_variabilis00004816/Quercus_variabilis00015210/Quercus_variabilis00015211/Quercus_variabilis00018001/Quercus_variabilis00018451/Quercus_variabilis00018453/Quercus_variabilis00018454/Quercus_variabilis00018482/Quercus_variabilis00018483/Quercus_variabilis00018484/Quercus_variabilis00018509/Quercus_variabilis00018510/Quercus_variabilis00018511/Quercus_variabilis00018512/Quercus_variabilis000…	17
GO:0045022	early endosome to late endosome transport	12/651	20/12727	2.51e-11	6.74e-10	Quercus_variabilis00013213/Quercus_variabilis00028590/Quercus_variabilis00028601/Quercus_variabilis00028602/Quercus_variabilis00028605/Quercus_variabilis00028620/Quercus_variabilis00028621/Quercus_variabilis00028623/Quercus_variabilis00028624/Quercus_variabilis00028625/Quercus_variabilis00028655/Quercus_variabilis00028656	12
GO:0098927	vesicle-mediated transport between endosomal compartments	12/651	20/12727	2.51e-11	6.74e-10	Quercus_variabilis00013213/Quercus_variabilis00028590/Quercus_variabilis00028601/Quercus_variabilis00028602/Quercus_variabilis00028605/Quercus_variabilis00028620/Quercus_variabilis00028621/Quercus_variabilis00028623/Quercus_variabilis00028624/Quercus_variabilis00028625/Quercus_variabilis00028655/Quercus_variabilis00028656	12
GO:0009955	adaxial/abaxial pattern specification	17/651	47/12727	5.94e-11	1.56e-09	Quercus_variabilis00004816/Quercus_variabilis00015210/Quercus_variabilis00015211/Quercus_variabilis00018001/Quercus_variabilis00018451/Quercus_variabilis00018452/Quercus_variabilis00018453/Quercus_variabilis00018454/Quercus_variabilis00018482/Quercus_variabilis00018483/Quercus_variabilis00018484/Quercus_variabilis00018509/Quercus_variabilis00018510/Quercus_variabilis00018511/Quercus_variabilis000…	17
GO:0010421	hydrogen peroxide-mediated programmed cell death	10/651	14/12727	9.53e-11	2.39e-09	Quercus_variabilis00023060/Quercus_variabilis00023061/Quercus_variabilis00023063/Quercus_variabilis00023071/Quercus_variabilis00023073/Quercus_variabilis00023074/Quercus_variabilis00023075/Quercus_variabilis00038368/Quercus_variabilis00044328/Quercus_variabilis00044334	10
GO:0036474	cell death in response to hydrogen peroxide	10/651	14/12727	9.53e-11	2.39e-09	Quercus_variabilis00023060/Quercus_variabilis00023061/Quercus_variabilis00023063/Quercus_variabilis00023071/Quercus_variabilis00023073/Quercus_variabilis00023074/Quercus_variabilis00023075/Quercus_variabilis00038368/Quercus_variabilis00044328/Quercus_variabilis00044334	10
GO:0006108	malate metabolic process	16/651	43/12727	1.33e-10	3.28e-09	Quercus_variabilis00049415/Quercus_variabilis00049432/Quercus_variabilis00049437/Quercus_variabilis00049439/Quercus_variabilis00049454/Quercus_variabilis00049459/Quercus_variabilis00049474/Quercus_variabilis00049484/Quercus_variabilis00021831/Quercus_variabilis00043498/Quercus_variabilis00047728/Quercus_variabilis00047740/Quercus_variabilis00049411/Quercus_variabilis00049427/Quercus_variabilis000…	16
GO:2001020	regulation of response to DNA damage stimulus	17/651	50/12727	1.85e-10	4.45e-09	Quercus_variabilis00004816/Quercus_variabilis00015210/Quercus_variabilis00015211/Quercus_variabilis00018001/Quercus_variabilis00018451/Quercus_variabilis00018453/Quercus_variabilis00018454/Quercus_variabilis00018482/Quercus_variabilis00018483/Quercus_variabilis00018484/Quercus_variabilis00018509/Quercus_variabilis00018510/Quercus_variabilis00018511/Quercus_variabilis00018512/Quercus_variabilis000…	17
GO:0019674	NAD metabolic process	16/651	44/12727	2e-10	4.71e-09	Quercus_variabilis00049415/Quercus_variabilis00049432/Quercus_variabilis00049437/Quercus_variabilis00049439/Quercus_variabilis00049454/Quercus_variabilis00049459/Quercus_variabilis00049474/Quercus_variabilis00049484/Quercus_variabilis00021831/Quercus_variabilis00043498/Quercus_variabilis00047728/Quercus_variabilis00047740/Quercus_variabilis00049411/Quercus_variabilis00049427/Quercus_variabilis000…	16
GO:0048354	mucilage biosynthetic process involved in seed coat development	12/651	23/12727	2.34e-10	5.41e-09	Quercus_variabilis00033533/Quercus_variabilis00033537/Quercus_variabilis00033544/Quercus_variabilis00033546/Quercus_variabilis00033547/Quercus_variabilis00021728/Quercus_variabilis00026155/Quercus_variabilis00032383/Quercus_variabilis00043303/Quercus_variabilis00045552/Quercus_variabilis00049896/Quercus_variabilis00054972	12
GO:0009804	coumarin metabolic process	10/651	15/12727	2.73e-10	6.08e-09	Quercus_variabilis00023060/Quercus_variabilis00023061/Quercus_variabilis00023063/Quercus_variabilis00023071/Quercus_variabilis00023073/Quercus_variabilis00023074/Quercus_variabilis00023075/Quercus_variabilis00038368/Quercus_variabilis00044328/Quercus_variabilis00044334	10
GO:0009805	coumarin biosynthetic process	10/651	15/12727	2.73e-10	6.08e-09	Quercus_variabilis00023060/Quercus_variabilis00023061/Quercus_variabilis00023063/Quercus_variabilis00023071/Quercus_variabilis00023073/Quercus_variabilis00023074/Quercus_variabilis00023075/Quercus_variabilis00038368/Quercus_variabilis00044328/Quercus_variabilis00044334	10
GO:0002520	immune system development	17/651	52/12727	3.74e-10	8.17e-09	Quercus_variabilis00025379/Quercus_variabilis00004816/Quercus_variabilis00015210/Quercus_variabilis00015211/Quercus_variabilis00018001/Quercus_variabilis00018451/Quercus_variabilis00018453/Quercus_variabilis00018454/Quercus_variabilis00018482/Quercus_variabilis00018483/Quercus_variabilis00018484/Quercus_variabilis00018509/Quercus_variabilis00018510/Quercus_variabilis00018511/Quercus_variabilis000…	17
GO:0006302	double-strand break repair	30/651	163/12727	7.73e-10	1.66e-08	Quercus_variabilis00025379/Quercus_variabilis00004816/Quercus_variabilis00015210/Quercus_variabilis00015211/Quercus_variabilis00018001/Quercus_variabilis00018451/Quercus_variabilis00018453/Quercus_variabilis00018454/Quercus_variabilis00018482/Quercus_variabilis00018483/Quercus_variabilis00018484/Quercus_variabilis00018509/Quercus_variabilis00018510/Quercus_variabilis00018511/Quercus_variabilis000…	30
GO:1903725	regulation of phospholipid metabolic process	12/651	25/12727	8.17e-10	1.71e-08	Quercus_variabilis00013213/Quercus_variabilis00028590/Quercus_variabilis00028601/Quercus_variabilis00028602/Quercus_variabilis00028605/Quercus_variabilis00028620/Quercus_variabilis00028621/Quercus_variabilis00028623/Quercus_variabilis00028624/Quercus_variabilis00028625/Quercus_variabilis00028655/Quercus_variabilis00028656	12
GO:0044550	secondary metabolite biosynthetic process	52/651	407/12727	8.26e-10	1.71e-08	Quercus_variabilis00026675/Quercus_variabilis00026682/Quercus_variabilis00030387/Quercus_variabilis00030388/Quercus_variabilis00030392/Quercus_variabilis00030393/Quercus_variabilis00030394/Quercus_variabilis00030425/Quercus_variabilis00030431/Quercus_variabilis00030444/Quercus_variabilis00030446/Quercus_variabilis00030448/Quercus_variabilis00030449/Quercus_variabilis00030450/Quercus_variabilis000…	52
GO:0008299	isoprenoid biosynthetic process	38/651	246/12727	8.65e-10	1.76e-08	Quercus_variabilis00041248/Quercus_variabilis00025485/Quercus_variabilis00025499/Quercus_variabilis00025501/Quercus_variabilis00025581/Quercus_variabilis00025586/Quercus_variabilis00025587/Quercus_variabilis00026909/Quercus_variabilis00026912/Quercus_variabilis00027264/Quercus_variabilis00027270/Quercus_variabilis00027274/Quercus_variabilis00027283/Quercus_variabilis00027285/Quercus_variabilis000…	38
GO:0006099	tricarboxylic acid cycle	16/651	49/12727	1.26e-09	2.53e-08	Quercus_variabilis00049415/Quercus_variabilis00049432/Quercus_variabilis00049437/Quercus_variabilis00049439/Quercus_variabilis00049454/Quercus_variabilis00049459/Quercus_variabilis00049474/Quercus_variabilis00049484/Quercus_variabilis00021831/Quercus_variabilis00043498/Quercus_variabilis00047728/Quercus_variabilis00047740/Quercus_variabilis00049411/Quercus_variabilis00049427/Quercus_variabilis000…	16
GO:0006721	terpenoid metabolic process	38/651	250/12727	1.38e-09	2.72e-08	Quercus_variabilis00041248/Quercus_variabilis00025485/Quercus_variabilis00025499/Quercus_variabilis00025501/Quercus_variabilis00025581/Quercus_variabilis00025586/Quercus_variabilis00025587/Quercus_variabilis00026909/Quercus_variabilis00026912/Quercus_variabilis00027264/Quercus_variabilis00027270/Quercus_variabilis00027274/Quercus_variabilis00027283/Quercus_variabilis00027285/Quercus_variabilis000…	38
GO:0010192	mucilage biosynthetic process	12/651	26/12727	1.45e-09	2.8e-08	Quercus_variabilis00033533/Quercus_variabilis00033537/Quercus_variabilis00033544/Quercus_variabilis00033546/Quercus_variabilis00033547/Quercus_variabilis00021728/Quercus_variabilis00026155/Quercus_variabilis00032383/Quercus_variabilis00043303/Quercus_variabilis00045552/Quercus_variabilis00049896/Quercus_variabilis00054972	12
GO:0006101	citrate metabolic process	16/651	51/12727	2.46e-09	4.68e-08	Quercus_variabilis00049415/Quercus_variabilis00049432/Quercus_variabilis00049437/Quercus_variabilis00049439/Quercus_variabilis00049454/Quercus_variabilis00049459/Quercus_variabilis00049474/Quercus_variabilis00049484/Quercus_variabilis00021831/Quercus_variabilis00043498/Quercus_variabilis00047728/Quercus_variabilis00047740/Quercus_variabilis00049411/Quercus_variabilis00049427/Quercus_variabilis000…	16
GO:0072350	tricarboxylic acid metabolic process	16/651	52/12727	3.38e-09	6.24e-08	Quercus_variabilis00049415/Quercus_variabilis00049432/Quercus_variabilis00049437/Quercus_variabilis00049439/Quercus_variabilis00049454/Quercus_variabilis00049459/Quercus_variabilis00049474/Quercus_variabilis00049484/Quercus_variabilis00021831/Quercus_variabilis00043498/Quercus_variabilis00047728/Quercus_variabilis00047740/Quercus_variabilis00049411/Quercus_variabilis00049427/Quercus_variabilis000…	16
GO:0000724	double-strand break repair via homologous recombination	25/651	125/12727	3.43e-09	6.24e-08	Quercus_variabilis00004816/Quercus_variabilis00015210/Quercus_variabilis00015211/Quercus_variabilis00018001/Quercus_variabilis00018451/Quercus_variabilis00018453/Quercus_variabilis00018454/Quercus_variabilis00018482/Quercus_variabilis00018483/Quercus_variabilis00018484/Quercus_variabilis00018509/Quercus_variabilis00018510/Quercus_variabilis00018511/Quercus_variabilis00018512/Quercus_variabilis000…	25
GO:0000725	recombinational repair	25/651	125/12727	3.43e-09	6.24e-08	Quercus_variabilis00004816/Quercus_variabilis00015210/Quercus_variabilis00015211/Quercus_variabilis00018001/Quercus_variabilis00018451/Quercus_variabilis00018453/Quercus_variabilis00018454/Quercus_variabilis00018482/Quercus_variabilis00018483/Quercus_variabilis00018484/Quercus_variabilis00018509/Quercus_variabilis00018510/Quercus_variabilis00018511/Quercus_variabilis00018512/Quercus_variabilis000…	25
GO:0009060	aerobic respiration	20/651	83/12727	4.41e-09	7.6e-08	Quercus_variabilis00026523/Quercus_variabilis00049415/Quercus_variabilis00049432/Quercus_variabilis00049437/Quercus_variabilis00049439/Quercus_variabilis00049454/Quercus_variabilis00049459/Quercus_variabilis00049474/Quercus_variabilis00049484/Quercus_variabilis00021831/Quercus_variabilis00043498/Quercus_variabilis00047728/Quercus_variabilis00047740/Quercus_variabilis00049411/Quercus_variabilis000…	20
GO:0034614	cellular response to reactive oxygen species	20/651	83/12727	4.41e-09	7.6e-08	Quercus_variabilis00018062/Quercus_variabilis00018083/Quercus_variabilis00018344/Quercus_variabilis00018346/Quercus_variabilis00018349/Quercus_variabilis00018351/Quercus_variabilis00018354/Quercus_variabilis00018361/Quercus_variabilis00018362/Quercus_variabilis00026946/Quercus_variabilis00023060/Quercus_variabilis00023061/Quercus_variabilis00023063/Quercus_variabilis00023071/Quercus_variabilis000…	20
GO:0010264	myo-inositol hexakisphosphate biosynthetic process	11/651	23/12727	4.44e-09	7.6e-08	Quercus_variabilis00035136/Quercus_variabilis00035298/Quercus_variabilis00035352/Quercus_variabilis00035391/Quercus_variabilis00035407/Quercus_variabilis00035411/Quercus_variabilis00035426/Quercus_variabilis00035432/Quercus_variabilis00035446/Quercus_variabilis00057518/Quercus_variabilis00057521	11
GO:0033517	myo-inositol hexakisphosphate metabolic process	11/651	23/12727	4.44e-09	7.6e-08	Quercus_variabilis00035136/Quercus_variabilis00035298/Quercus_variabilis00035352/Quercus_variabilis00035391/Quercus_variabilis00035407/Quercus_variabilis00035411/Quercus_variabilis00035426/Quercus_variabilis00035432/Quercus_variabilis00035446/Quercus_variabilis00057518/Quercus_variabilis00057521	11
GO:0000302	response to reactive oxygen species	35/651	229/12727	5.39e-09	9.1e-08	Quercus_variabilis00018062/Quercus_variabilis00018083/Quercus_variabilis00018344/Quercus_variabilis00018346/Quercus_variabilis00018349/Quercus_variabilis00018351/Quercus_variabilis00018354/Quercus_variabilis00018361/Quercus_variabilis00018362/Quercus_variabilis00026946/Quercus_variabilis00023060/Quercus_variabilis00023061/Quercus_variabilis00023063/Quercus_variabilis00023071/Quercus_variabilis000…	35
GO:0010207	photosystem II assembly	10/651	19/12727	6.96e-09	1.16e-07	Quercus_variabilis00000191/Quercus_variabilis00000510/Quercus_variabilis00000511/Quercus_variabilis00000713/Quercus_variabilis00000845/Quercus_variabilis00000909/Quercus_variabilis00000966/Quercus_variabilis00001524/Quercus_variabilis00025731/Quercus_variabilis00045806	10
GO:0097468	programmed cell death in response to reactive oxygen species	10/651	20/12727	1.33e-08	2.18e-07	Quercus_variabilis00023060/Quercus_variabilis00023061/Quercus_variabilis00023063/Quercus_variabilis00023071/Quercus_variabilis00023073/Quercus_variabilis00023074/Quercus_variabilis00023075/Quercus_variabilis00038368/Quercus_variabilis00044328/Quercus_variabilis00044334	10
GO:0048359	mucilage metabolic process involved in seed coat development	12/651	31/12727	1.67e-08	2.7e-07	Quercus_variabilis00033533/Quercus_variabilis00033537/Quercus_variabilis00033544/Quercus_variabilis00033546/Quercus_variabilis00033547/Quercus_variabilis00021728/Quercus_variabilis00026155/Quercus_variabilis00032383/Quercus_variabilis00043303/Quercus_variabilis00045552/Quercus_variabilis00049896/Quercus_variabilis00054972	12
GO:0000707	meiotic DNA recombinase assembly	9/651	16/12727	1.88e-08	3e-07	Quercus_variabilis00006758/Quercus_variabilis00007834/Quercus_variabilis00010166/Quercus_variabilis00015257/Quercus_variabilis00028841/Quercus_variabilis00036358/Quercus_variabilis00042871/Quercus_variabilis00049423/Quercus_variabilis00055237	9
GO:0051053	negative regulation of DNA metabolic process	16/651	58/12727	1.96e-08	3.08e-07	Quercus_variabilis00004816/Quercus_variabilis00015210/Quercus_variabilis00015211/Quercus_variabilis00018001/Quercus_variabilis00018451/Quercus_variabilis00018453/Quercus_variabilis00018454/Quercus_variabilis00018482/Quercus_variabilis00018483/Quercus_variabilis00018484/Quercus_variabilis00018509/Quercus_variabilis00018510/Quercus_variabilis00018511/Quercus_variabilis00018512/Quercus_variabilis000…	16
GO:0032958	inositol phosphate biosynthetic process	11/651	26/12727	2.2e-08	3.43e-07	Quercus_variabilis00035136/Quercus_variabilis00035298/Quercus_variabilis00035352/Quercus_variabilis00035391/Quercus_variabilis00035407/Quercus_variabilis00035411/Quercus_variabilis00035426/Quercus_variabilis00035432/Quercus_variabilis00035446/Quercus_variabilis00057518/Quercus_variabilis00057521	11
GO:0006091	generation of precursor metabolites and energy	43/651	336/12727	2.41e-08	3.69e-07	Quercus_variabilis00026523/Quercus_variabilis00049415/Quercus_variabilis00049432/Quercus_variabilis00049437/Quercus_variabilis00049439/Quercus_variabilis00049454/Quercus_variabilis00049459/Quercus_variabilis00049474/Quercus_variabilis00049484/Quercus_variabilis00000953/Quercus_variabilis00001171/Quercus_variabilis00000191/Quercus_variabilis00000510/Quercus_variabilis00000511/Quercus_variabilis000…	43
GO:0006310	DNA recombination	32/651	212/12727	3.33e-08	5.04e-07	Quercus_variabilis00025379/Quercus_variabilis00014198/Quercus_variabilis00014202/Quercus_variabilis00004816/Quercus_variabilis00015210/Quercus_variabilis00015211/Quercus_variabilis00018001/Quercus_variabilis00018451/Quercus_variabilis00018452/Quercus_variabilis00018453/Quercus_variabilis00018454/Quercus_variabilis00018482/Quercus_variabilis00018483/Quercus_variabilis00018484/Quercus_variabilis000…	32
GO:0009753	response to jasmonic acid	42/651	329/12727	3.78e-08	5.65e-07	Quercus_variabilis00025485/Quercus_variabilis00025499/Quercus_variabilis00025501/Quercus_variabilis00025581/Quercus_variabilis00025586/Quercus_variabilis00025587/Quercus_variabilis00026909/Quercus_variabilis00026912/Quercus_variabilis00027264/Quercus_variabilis00027270/Quercus_variabilis00027274/Quercus_variabilis00027283/Quercus_variabilis00027285/Quercus_variabilis00027288/Quercus_variabilis000…	42
GO:0051259	protein complex oligomerization	23/651	121/12727	3.98e-08	5.87e-07	Quercus_variabilis00018227/Quercus_variabilis00018228/Quercus_variabilis00031421/Quercus_variabilis00031422/Quercus_variabilis00004816/Quercus_variabilis00015210/Quercus_variabilis00015211/Quercus_variabilis00018001/Quercus_variabilis00018451/Quercus_variabilis00018453/Quercus_variabilis00018454/Quercus_variabilis00018482/Quercus_variabilis00018483/Quercus_variabilis00018484/Quercus_variabilis000…	23
GO:0070542	response to fatty acid	42/651	332/12727	4.91e-08	7.15e-07	Quercus_variabilis00025485/Quercus_variabilis00025499/Quercus_variabilis00025501/Quercus_variabilis00025581/Quercus_variabilis00025586/Quercus_variabilis00025587/Quercus_variabilis00026909/Quercus_variabilis00026912/Quercus_variabilis00027264/Quercus_variabilis00027270/Quercus_variabilis00027274/Quercus_variabilis00027283/Quercus_variabilis00027285/Quercus_variabilis00027288/Quercus_variabilis000…	42
GO:0042545	cell wall modification	20/651	96/12727	6.23e-08	8.97e-07	Quercus_variabilis00033533/Quercus_variabilis00033537/Quercus_variabilis00033544/Quercus_variabilis00033546/Quercus_variabilis00033547/Quercus_variabilis00051564/Quercus_variabilis00011901/Quercus_variabilis00012104/Quercus_variabilis00021547/Quercus_variabilis00024734/Quercus_variabilis00024803/Quercus_variabilis00024804/Quercus_variabilis00037484/Quercus_variabilis00021728/Quercus_variabilis000…	20
GO:0051052	regulation of DNA metabolic process	27/651	165/12727	7.28e-08	1.04e-06	Quercus_variabilis00025379/Quercus_variabilis00014198/Quercus_variabilis00014202/Quercus_variabilis00004816/Quercus_variabilis00015210/Quercus_variabilis00015211/Quercus_variabilis00018001/Quercus_variabilis00018451/Quercus_variabilis00018453/Quercus_variabilis00018454/Quercus_variabilis00018482/Quercus_variabilis00018483/Quercus_variabilis00018484/Quercus_variabilis00018509/Quercus_variabilis000…	27
GO:0006720	isoprenoid metabolic process	38/651	293/12727	1.12e-07	1.58e-06	Quercus_variabilis00041248/Quercus_variabilis00025485/Quercus_variabilis00025499/Quercus_variabilis00025501/Quercus_variabilis00025581/Quercus_variabilis00025586/Quercus_variabilis00025587/Quercus_variabilis00026909/Quercus_variabilis00026912/Quercus_variabilis00027264/Quercus_variabilis00027270/Quercus_variabilis00027274/Quercus_variabilis00027283/Quercus_variabilis00027285/Quercus_variabilis000…	38
GO:0036473	cell death in response to oxidative stress	10/651	25/12727	1.86e-07	2.58e-06	Quercus_variabilis00023060/Quercus_variabilis00023061/Quercus_variabilis00023063/Quercus_variabilis00023071/Quercus_variabilis00023073/Quercus_variabilis00023074/Quercus_variabilis00023075/Quercus_variabilis00038368/Quercus_variabilis00044328/Quercus_variabilis00044334	10
GO:0045333	cellular respiration	22/651	122/12727	2.08e-07	2.85e-06	Quercus_variabilis00026523/Quercus_variabilis00049415/Quercus_variabilis00049432/Quercus_variabilis00049437/Quercus_variabilis00049439/Quercus_variabilis00049454/Quercus_variabilis00049459/Quercus_variabilis00049474/Quercus_variabilis00049484/Quercus_variabilis00000953/Quercus_variabilis00001171/Quercus_variabilis00021831/Quercus_variabilis00043498/Quercus_variabilis00047728/Quercus_variabilis000…	22
GO:0046496	nicotinamide nucleotide metabolic process	18/651	86/12727	2.64e-07	3.58e-06	Quercus_variabilis00049415/Quercus_variabilis00049432/Quercus_variabilis00049437/Quercus_variabilis00049439/Quercus_variabilis00049454/Quercus_variabilis00049459/Quercus_variabilis00049474/Quercus_variabilis00049484/Quercus_variabilis00021831/Quercus_variabilis00043498/Quercus_variabilis00047728/Quercus_variabilis00047740/Quercus_variabilis00049411/Quercus_variabilis00049427/Quercus_variabilis000…	18
GO:0071555	cell wall organization	30/651	209/12727	2.77e-07	3.68e-06	Quercus_variabilis00013935/Quercus_variabilis00022809/Quercus_variabilis00023895/Quercus_variabilis00023913/Quercus_variabilis00023914/Quercus_variabilis00026651/Quercus_variabilis00043252/Quercus_variabilis00044668/Quercus_variabilis00045466/Quercus_variabilis00055194/Quercus_variabilis00033533/Quercus_variabilis00033537/Quercus_variabilis00033544/Quercus_variabilis00033546/Quercus_variabilis000…	30
GO:0043647	inositol phosphate metabolic process	11/651	32/12727	2.78e-07	3.68e-06	Quercus_variabilis00035136/Quercus_variabilis00035298/Quercus_variabilis00035352/Quercus_variabilis00035391/Quercus_variabilis00035407/Quercus_variabilis00035411/Quercus_variabilis00035426/Quercus_variabilis00035432/Quercus_variabilis00035446/Quercus_variabilis00057518/Quercus_variabilis00057521	11
GO:0070301	cellular response to hydrogen peroxide	10/651	26/12727	2.88e-07	3.79e-06	Quercus_variabilis00023060/Quercus_variabilis00023061/Quercus_variabilis00023063/Quercus_variabilis00023071/Quercus_variabilis00023073/Quercus_variabilis00023074/Quercus_variabilis00023075/Quercus_variabilis00038368/Quercus_variabilis00044328/Quercus_variabilis00044334	10
GO:0010191	mucilage metabolic process	12/651	39/12727	3.17e-07	4.07e-06	Quercus_variabilis00033533/Quercus_variabilis00033537/Quercus_variabilis00033544/Quercus_variabilis00033546/Quercus_variabilis00033547/Quercus_variabilis00021728/Quercus_variabilis00026155/Quercus_variabilis00032383/Quercus_variabilis00043303/Quercus_variabilis00045552/Quercus_variabilis00049896/Quercus_variabilis00054972	12
GO:0019362	pyridine nucleotide metabolic process	18/651	87/12727	3.17e-07	4.07e-06	Quercus_variabilis00049415/Quercus_variabilis00049432/Quercus_variabilis00049437/Quercus_variabilis00049439/Quercus_variabilis00049454/Quercus_variabilis00049459/Quercus_variabilis00049474/Quercus_variabilis00049484/Quercus_variabilis00021831/Quercus_variabilis00043498/Quercus_variabilis00047728/Quercus_variabilis00047740/Quercus_variabilis00049411/Quercus_variabilis00049427/Quercus_variabilis000…	18
GO:0009933	meristem structural organization	17/651	79/12727	3.72e-07	4.73e-06	Quercus_variabilis00004816/Quercus_variabilis00015210/Quercus_variabilis00015211/Quercus_variabilis00018001/Quercus_variabilis00018451/Quercus_variabilis00018452/Quercus_variabilis00018453/Quercus_variabilis00018454/Quercus_variabilis00018482/Quercus_variabilis00018483/Quercus_variabilis00018484/Quercus_variabilis00018509/Quercus_variabilis00018510/Quercus_variabilis00018511/Quercus_variabilis000…	17
GO:0045944	positive regulation of transcription by RNA polymerase II	25/651	158/12727	4.29e-07	5.38e-06	Quercus_variabilis00052895/Quercus_variabilis00005858/Quercus_variabilis00015468/Quercus_variabilis00015469/Quercus_variabilis00015479/Quercus_variabilis00015545/Quercus_variabilis00015556/Quercus_variabilis00025379/Quercus_variabilis00014198/Quercus_variabilis00014202/Quercus_variabilis00018982/Quercus_variabilis00046750/Quercus_variabilis00004799/Quercus_variabilis00005089/Quercus_variabilis000…	25
GO:0009640	photomorphogenesis	17/651	80/12727	4.51e-07	5.6e-06	Quercus_variabilis00004816/Quercus_variabilis00015210/Quercus_variabilis00015211/Quercus_variabilis00018001/Quercus_variabilis00018451/Quercus_variabilis00018452/Quercus_variabilis00018453/Quercus_variabilis00018454/Quercus_variabilis00018482/Quercus_variabilis00018483/Quercus_variabilis00018484/Quercus_variabilis00018509/Quercus_variabilis00018510/Quercus_variabilis00018511/Quercus_variabilis000…	17
GO:0003002	regionalization	27/651	182/12727	5.62e-07	6.92e-06	Quercus_variabilis00051564/Quercus_variabilis00004816/Quercus_variabilis00015210/Quercus_variabilis00015211/Quercus_variabilis00018001/Quercus_variabilis00018451/Quercus_variabilis00018452/Quercus_variabilis00018453/Quercus_variabilis00018454/Quercus_variabilis00018482/Quercus_variabilis00018483/Quercus_variabilis00018484/Quercus_variabilis00018509/Quercus_variabilis00018510/Quercus_variabilis000…	27
GO:0072524	pyridine-containing compound metabolic process	18/651	92/12727	7.62e-07	9.27e-06	Quercus_variabilis00049415/Quercus_variabilis00049432/Quercus_variabilis00049437/Quercus_variabilis00049439/Quercus_variabilis00049454/Quercus_variabilis00049459/Quercus_variabilis00049474/Quercus_variabilis00049484/Quercus_variabilis00021831/Quercus_variabilis00043498/Quercus_variabilis00047728/Quercus_variabilis00047740/Quercus_variabilis00049411/Quercus_variabilis00049427/Quercus_variabilis000…	18
GO:0046173	polyol biosynthetic process	11/651	35/12727	7.8e-07	9.4e-06	Quercus_variabilis00035136/Quercus_variabilis00035298/Quercus_variabilis00035352/Quercus_variabilis00035391/Quercus_variabilis00035407/Quercus_variabilis00035411/Quercus_variabilis00035426/Quercus_variabilis00035432/Quercus_variabilis00035446/Quercus_variabilis00057518/Quercus_variabilis00057521	11
GO:0006261	DNA-dependent DNA replication	24/651	153/12727	8.56e-07	1.02e-05	Quercus_variabilis00004816/Quercus_variabilis00015210/Quercus_variabilis00015211/Quercus_variabilis00018001/Quercus_variabilis00018451/Quercus_variabilis00018452/Quercus_variabilis00018453/Quercus_variabilis00018454/Quercus_variabilis00018482/Quercus_variabilis00018483/Quercus_variabilis00018484/Quercus_variabilis00018509/Quercus_variabilis00018510/Quercus_variabilis00018511/Quercus_variabilis000…	24
GO:1902602	aluminum ion transmembrane transport	8/651	18/12727	1.24e-06	1.47e-05	Quercus_variabilis00026462/Quercus_variabilis00026467/Quercus_variabilis00026474/Quercus_variabilis00027151/Quercus_variabilis00026463/Quercus_variabilis00026464/Quercus_variabilis00026475/Quercus_variabilis00027154	8
GO:0019684	photosynthesis	light reaction	19/651	124/12727	1.66e-05	0.000116934	Quercus_variabilis00000191/Quercus_variabilis00000510/Quercus_variabilis00000511/Quercus_variabilis00000713/Quercus_variabilis00000845/Quercus_variabilis00000909/Quercus_variabilis00000966/Quercus_variabilis00001524/Quercus_variabilis00025731/Quercus_variabilis00045806/Quercus_variabilis00000377/Quercus_variabilis00000917/Quercus_variabilis00000959/Quercus_variabilis00001065/Quercus_variabilis000…
GO:0006367	transcription initiation from RNA polymerase II promoter	14/651	60/12727	1.42e-06	1.66e-05	Quercus_variabilis00025379/Quercus_variabilis00004799/Quercus_variabilis00005089/Quercus_variabilis00005846/Quercus_variabilis00018578/Quercus_variabilis00018579/Quercus_variabilis00028613/Quercus_variabilis00042641/Quercus_variabilis00031946/Quercus_variabilis00031954/Quercus_variabilis00031956/Quercus_variabilis00031961/Quercus_variabilis00031963/Quercus_variabilis00031965	14
GO:0034622	cellular protein-containing complex assembly	49/651	469/12727	1.44e-06	1.67e-05	Quercus_variabilis00000270/Quercus_variabilis00000318/Quercus_variabilis00000437/Quercus_variabilis00000526/Quercus_variabilis00000585/Quercus_variabilis00001366/Quercus_variabilis00001409/Quercus_variabilis00001695/Quercus_variabilis00025742/Quercus_variabilis00021432/Quercus_variabilis00000191/Quercus_variabilis00000510/Quercus_variabilis00000511/Quercus_variabilis00000713/Quercus_variabilis000…	49
GO:0006352	DNA-templated transcription	initiation	14/651	74/12727	1.92e-05	0.000133479	Quercus_variabilis00025379/Quercus_variabilis00004799/Quercus_variabilis00005089/Quercus_variabilis00005846/Quercus_variabilis00018578/Quercus_variabilis00018579/Quercus_variabilis00028613/Quercus_variabilis00042641/Quercus_variabilis00031946/Quercus_variabilis00031954/Quercus_variabilis00031956/Quercus_variabilis00031961/Quercus_variabilis00031963/Quercus_variabilis00031965
GO:0009827	plant-type cell wall modification	12/651	45/12727	1.76e-06	2e-05	Quercus_variabilis00033533/Quercus_variabilis00033537/Quercus_variabilis00033544/Quercus_variabilis00033546/Quercus_variabilis00033547/Quercus_variabilis00021728/Quercus_variabilis00026155/Quercus_variabilis00032383/Quercus_variabilis00043303/Quercus_variabilis00045552/Quercus_variabilis00049896/Quercus_variabilis00054972	12
GO:0010214	seed coat development	12/651	45/12727	1.76e-06	2e-05	Quercus_variabilis00033533/Quercus_variabilis00033537/Quercus_variabilis00033544/Quercus_variabilis00033546/Quercus_variabilis00033547/Quercus_variabilis00021728/Quercus_variabilis00026155/Quercus_variabilis00032383/Quercus_variabilis00043303/Quercus_variabilis00045552/Quercus_variabilis00049896/Quercus_variabilis00054972	12
GO:0006281	DNA repair	39/651	341/12727	2e-06	2.23e-05	Quercus_variabilis00025379/Quercus_variabilis00004816/Quercus_variabilis00015210/Quercus_variabilis00015211/Quercus_variabilis00018001/Quercus_variabilis00018451/Quercus_variabilis00018453/Quercus_variabilis00018454/Quercus_variabilis00018482/Quercus_variabilis00018483/Quercus_variabilis00018484/Quercus_variabilis00018509/Quercus_variabilis00018510/Quercus_variabilis00018511/Quercus_variabilis000…	39
GO:1901987	regulation of cell cycle phase transition	18/651	98/12727	2e-06	2.23e-05	Quercus_variabilis00004816/Quercus_variabilis00015210/Quercus_variabilis00015211/Quercus_variabilis00018001/Quercus_variabilis00018451/Quercus_variabilis00018452/Quercus_variabilis00018453/Quercus_variabilis00018454/Quercus_variabilis00018482/Quercus_variabilis00018483/Quercus_variabilis00018484/Quercus_variabilis00018509/Quercus_variabilis00018510/Quercus_variabilis00018511/Quercus_variabilis000…	18
GO:0006354	DNA-templated transcription	elongation	12/651	58/12727	2.96e-05	0.000190984	Quercus_variabilis00000278/Quercus_variabilis00000621/Quercus_variabilis00001165/Quercus_variabilis00001854/Quercus_variabilis00000120/Quercus_variabilis00000619/Quercus_variabilis00001166/Quercus_variabilis00001200/Quercus_variabilis00001274/Quercus_variabilis00001423/Quercus_variabilis00001853/Quercus_variabilis00015337
GO:0071236	cellular response to antibiotic	15/651	72/12727	2.78e-06	3.07e-05	Quercus_variabilis00023268/Quercus_variabilis00023280/Quercus_variabilis00023060/Quercus_variabilis00023061/Quercus_variabilis00023063/Quercus_variabilis00023071/Quercus_variabilis00023073/Quercus_variabilis00023074/Quercus_variabilis00023075/Quercus_variabilis00038368/Quercus_variabilis00044328/Quercus_variabilis00044334/Quercus_variabilis00014649/Quercus_variabilis00014670/Quercus_variabilis000…	15
GO:0090042	tubulin deacetylation	6/651	10/12727	3.08e-06	3.37e-05	Quercus_variabilis00033776/Quercus_variabilis00033793/Quercus_variabilis00033806/Quercus_variabilis00033817/Quercus_variabilis00033843/Quercus_variabilis00057139	6
GO:0051260	protein homooligomerization	16/651	82/12727	3.24e-06	3.51e-05	Quercus_variabilis00004816/Quercus_variabilis00015210/Quercus_variabilis00015211/Quercus_variabilis00018001/Quercus_variabilis00018451/Quercus_variabilis00018453/Quercus_variabilis00018454/Quercus_variabilis00018482/Quercus_variabilis00018483/Quercus_variabilis00018484/Quercus_variabilis00018509/Quercus_variabilis00018510/Quercus_variabilis00018511/Quercus_variabilis00018512/Quercus_variabilis000…	16
GO:0048532	anatomical structure arrangement	17/651	92/12727	3.52e-06	3.78e-05	Quercus_variabilis00004816/Quercus_variabilis00015210/Quercus_variabilis00015211/Quercus_variabilis00018001/Quercus_variabilis00018451/Quercus_variabilis00018452/Quercus_variabilis00018453/Quercus_variabilis00018454/Quercus_variabilis00018482/Quercus_variabilis00018483/Quercus_variabilis00018484/Quercus_variabilis00018509/Quercus_variabilis00018510/Quercus_variabilis00018511/Quercus_variabilis000…	17
GO:0000256	allantoin catabolic process	7/651	15/12727	3.98e-06	4.1e-05	Quercus_variabilis00011157/Quercus_variabilis00017363/Quercus_variabilis00017364/Quercus_variabilis00017365/Quercus_variabilis00017367/Quercus_variabilis00017369/Quercus_variabilis00017381	7
GO:0010135	ureide metabolic process	7/651	15/12727	3.98e-06	4.1e-05	Quercus_variabilis00011157/Quercus_variabilis00017363/Quercus_variabilis00017364/Quercus_variabilis00017365/Quercus_variabilis00017367/Quercus_variabilis00017369/Quercus_variabilis00017381	7
GO:0010136	ureide catabolic process	7/651	15/12727	3.98e-06	4.1e-05	Quercus_variabilis00011157/Quercus_variabilis00017363/Quercus_variabilis00017364/Quercus_variabilis00017365/Quercus_variabilis00017367/Quercus_variabilis00017369/Quercus_variabilis00017381	7
GO:0043605	cellular amide catabolic process	7/651	15/12727	3.98e-06	4.1e-05	Quercus_variabilis00011157/Quercus_variabilis00017363/Quercus_variabilis00017364/Quercus_variabilis00017365/Quercus_variabilis00017367/Quercus_variabilis00017369/Quercus_variabilis00017381	7
GO:0046165	alcohol biosynthetic process	15/651	74/12727	3.99e-06	4.1e-05	Quercus_variabilis00012191/Quercus_variabilis00012192/Quercus_variabilis00012193/Quercus_variabilis00035453/Quercus_variabilis00035136/Quercus_variabilis00035298/Quercus_variabilis00035352/Quercus_variabilis00035391/Quercus_variabilis00035407/Quercus_variabilis00035411/Quercus_variabilis00035426/Quercus_variabilis00035432/Quercus_variabilis00035446/Quercus_variabilis00057518/Quercus_variabilis000…	15
GO:0019637	organophosphate metabolic process	49/651	487/12727	4.2e-06	4.28e-05	Quercus_variabilis00049415/Quercus_variabilis00049432/Quercus_variabilis00049437/Quercus_variabilis00049439/Quercus_variabilis00049454/Quercus_variabilis00049459/Quercus_variabilis00049474/Quercus_variabilis00049484/Quercus_variabilis00028308/Quercus_variabilis00042459/Quercus_variabilis00013213/Quercus_variabilis00028590/Quercus_variabilis00028601/Quercus_variabilis00028602/Quercus_variabilis000…	49
GO:0015690	aluminum cation transport	8/651	21/12727	5.04e-06	5.09e-05	Quercus_variabilis00026462/Quercus_variabilis00026467/Quercus_variabilis00026474/Quercus_variabilis00027151/Quercus_variabilis00026463/Quercus_variabilis00026464/Quercus_variabilis00026475/Quercus_variabilis00027154	8
GO:0009664	plant-type cell wall organization	22/651	147/12727	5.39e-06	5.39e-05	Quercus_variabilis00013935/Quercus_variabilis00022809/Quercus_variabilis00023895/Quercus_variabilis00023913/Quercus_variabilis00023914/Quercus_variabilis00026651/Quercus_variabilis00043252/Quercus_variabilis00044668/Quercus_variabilis00045466/Quercus_variabilis00055194/Quercus_variabilis00033533/Quercus_variabilis00033537/Quercus_variabilis00033544/Quercus_variabilis00033546/Quercus_variabilis000…	22
GO:0048564	photosystem I assembly	9/651	28/12727	6.52e-06	6.47e-05	Quercus_variabilis00000377/Quercus_variabilis00000917/Quercus_variabilis00000959/Quercus_variabilis00001065/Quercus_variabilis00001265/Quercus_variabilis00001275/Quercus_variabilis00001384/Quercus_variabilis00001531/Quercus_variabilis00025724	9
GO:0000255	allantoin metabolic process	7/651	16/12727	6.77e-06	6.61e-05	Quercus_variabilis00011157/Quercus_variabilis00017363/Quercus_variabilis00017364/Quercus_variabilis00017365/Quercus_variabilis00017367/Quercus_variabilis00017369/Quercus_variabilis00017381	7
GO:0006145	purine nucleobase catabolic process	7/651	16/12727	6.77e-06	6.61e-05	Quercus_variabilis00011157/Quercus_variabilis00017363/Quercus_variabilis00017364/Quercus_variabilis00017365/Quercus_variabilis00017367/Quercus_variabilis00017369/Quercus_variabilis00017381	7
GO:0045229	external encapsulating structure organization	30/651	246/12727	8.64e-06	8.36e-05	Quercus_variabilis00013935/Quercus_variabilis00022809/Quercus_variabilis00023895/Quercus_variabilis00023913/Quercus_variabilis00023914/Quercus_variabilis00026651/Quercus_variabilis00043252/Quercus_variabilis00044668/Quercus_variabilis00045466/Quercus_variabilis00055194/Quercus_variabilis00033533/Quercus_variabilis00033537/Quercus_variabilis00033544/Quercus_variabilis00033546/Quercus_variabilis000…	30
GO:0035672	oligopeptide transmembrane transport	11/651	44/12727	9.41e-06	9.03e-05	Quercus_variabilis00006013/Quercus_variabilis00006017/Quercus_variabilis00012980/Quercus_variabilis00016101/Quercus_variabilis00016105/Quercus_variabilis00016108/Quercus_variabilis00016110/Quercus_variabilis00037374/Quercus_variabilis00037375/Quercus_variabilis00037940/Quercus_variabilis00037967	11
GO:0015980	energy derivation by oxidation of organic compounds	22/651	153/12727	1.04e-05	9.92e-05	Quercus_variabilis00026523/Quercus_variabilis00049415/Quercus_variabilis00049432/Quercus_variabilis00049437/Quercus_variabilis00049439/Quercus_variabilis00049454/Quercus_variabilis00049459/Quercus_variabilis00049474/Quercus_variabilis00049484/Quercus_variabilis00000953/Quercus_variabilis00001171/Quercus_variabilis00021831/Quercus_variabilis00043498/Quercus_variabilis00047728/Quercus_variabilis000…	22
GO:0071732	cellular response to nitric oxide	10/651	37/12727	1.13e-05	0.000107107	Quercus_variabilis00018062/Quercus_variabilis00018083/Quercus_variabilis00018344/Quercus_variabilis00018346/Quercus_variabilis00018349/Quercus_variabilis00018351/Quercus_variabilis00018354/Quercus_variabilis00018361/Quercus_variabilis00018362/Quercus_variabilis00026946	10
GO:0000730	DNA recombinase assembly	9/651	30/12727	1.23e-05	0.000114453	Quercus_variabilis00006758/Quercus_variabilis00007834/Quercus_variabilis00010166/Quercus_variabilis00015257/Quercus_variabilis00028841/Quercus_variabilis00036358/Quercus_variabilis00042871/Quercus_variabilis00049423/Quercus_variabilis00055237	9
GO:0090735	DNA repair complex assembly	9/651	30/12727	1.23e-05	0.000114453	Quercus_variabilis00006758/Quercus_variabilis00007834/Quercus_variabilis00010166/Quercus_variabilis00015257/Quercus_variabilis00028841/Quercus_variabilis00036358/Quercus_variabilis00042871/Quercus_variabilis00049423/Quercus_variabilis00055237	9
GO:0006857	oligopeptide transport	11/651	46/12727	1.49e-05	0.000137496	Quercus_variabilis00006013/Quercus_variabilis00006017/Quercus_variabilis00012980/Quercus_variabilis00016101/Quercus_variabilis00016105/Quercus_variabilis00016108/Quercus_variabilis00016110/Quercus_variabilis00037374/Quercus_variabilis00037375/Quercus_variabilis00037940/Quercus_variabilis00037967	11
GO:0006260	DNA replication	24/651	181/12727	1.7e-05	0.000154509	Quercus_variabilis00004816/Quercus_variabilis00015210/Quercus_variabilis00015211/Quercus_variabilis00018001/Quercus_variabilis00018451/Quercus_variabilis00018452/Quercus_variabilis00018453/Quercus_variabilis00018454/Quercus_variabilis00018482/Quercus_variabilis00018483/Quercus_variabilis00018484/Quercus_variabilis00018509/Quercus_variabilis00018510/Quercus_variabilis00018511/Quercus_variabilis000…	24
GO:0042148	strand invasion	9/651	32/12727	2.2e-05	0.000195463	Quercus_variabilis00006758/Quercus_variabilis00007834/Quercus_variabilis00010166/Quercus_variabilis00015257/Quercus_variabilis00028841/Quercus_variabilis00036358/Quercus_variabilis00042871/Quercus_variabilis00049423/Quercus_variabilis00055237	9
GO:0016145	S-glycoside catabolic process	8/651	25/12727	2.23e-05	0.000195463	Quercus_variabilis00035111/Quercus_variabilis00035121/Quercus_variabilis00035131/Quercus_variabilis00035331/Quercus_variabilis00035415/Quercus_variabilis00035431/Quercus_variabilis00035442/Quercus_variabilis00034903	8
GO:0019759	glycosinolate catabolic process	8/651	25/12727	2.23e-05	0.000195463	Quercus_variabilis00035111/Quercus_variabilis00035121/Quercus_variabilis00035131/Quercus_variabilis00035331/Quercus_variabilis00035415/Quercus_variabilis00035431/Quercus_variabilis00035442/Quercus_variabilis00034903	8
GO:0019762	glucosinolate catabolic process	8/651	25/12727	2.23e-05	0.000195463	Quercus_variabilis00035111/Quercus_variabilis00035121/Quercus_variabilis00035131/Quercus_variabilis00035331/Quercus_variabilis00035415/Quercus_variabilis00035431/Quercus_variabilis00035442/Quercus_variabilis00034903	8
GO:0009611	response to wounding	41/651	406/12727	2.37e-05	0.000205406	Quercus_variabilis00041248/Quercus_variabilis00025485/Quercus_variabilis00025499/Quercus_variabilis00025501/Quercus_variabilis00025581/Quercus_variabilis00025586/Quercus_variabilis00025587/Quercus_variabilis00026909/Quercus_variabilis00026912/Quercus_variabilis00027264/Quercus_variabilis00027270/Quercus_variabilis00027274/Quercus_variabilis00027283/Quercus_variabilis00027285/Quercus_variabilis000…	41
GO:0071731	response to nitric oxide	10/651	40/12727	2.4e-05	0.000205406	Quercus_variabilis00018062/Quercus_variabilis00018083/Quercus_variabilis00018344/Quercus_variabilis00018346/Quercus_variabilis00018349/Quercus_variabilis00018351/Quercus_variabilis00018354/Quercus_variabilis00018361/Quercus_variabilis00018362/Quercus_variabilis00026946	10
GO:0097366	response to bronchodilator	10/651	40/12727	2.4e-05	0.000205406	Quercus_variabilis00018062/Quercus_variabilis00018083/Quercus_variabilis00018344/Quercus_variabilis00018346/Quercus_variabilis00018349/Quercus_variabilis00018351/Quercus_variabilis00018354/Quercus_variabilis00018361/Quercus_variabilis00018362/Quercus_variabilis00026946	10
GO:0016482	cytosolic transport	13/651	67/12727	2.86e-05	0.000243331	Quercus_variabilis00013213/Quercus_variabilis00028590/Quercus_variabilis00028601/Quercus_variabilis00028602/Quercus_variabilis00028605/Quercus_variabilis00028620/Quercus_variabilis00028621/Quercus_variabilis00028623/Quercus_variabilis00028624/Quercus_variabilis00028625/Quercus_variabilis00028655/Quercus_variabilis00028656/Quercus_variabilis00043160	13
GO:0045003	double-strand break repair via synthesis-dependent strand annealing	9/651	33/12727	2.89e-05	0.000243782	Quercus_variabilis00006758/Quercus_variabilis00007834/Quercus_variabilis00010166/Quercus_variabilis00015257/Quercus_variabilis00028841/Quercus_variabilis00036358/Quercus_variabilis00042871/Quercus_variabilis00049423/Quercus_variabilis00055237	9
GO:0043648	dicarboxylic acid metabolic process	16/651	98/12727	3.43e-05	0.000285479	Quercus_variabilis00049415/Quercus_variabilis00049432/Quercus_variabilis00049437/Quercus_variabilis00049439/Quercus_variabilis00049454/Quercus_variabilis00049459/Quercus_variabilis00049474/Quercus_variabilis00049484/Quercus_variabilis00021831/Quercus_variabilis00043498/Quercus_variabilis00047728/Quercus_variabilis00047740/Quercus_variabilis00049411/Quercus_variabilis00049427/Quercus_variabilis000…	16
GO:0006438	valyl-tRNA aminoacylation	6/651	14/12727	3.69e-05	0.000302808	Quercus_variabilis00013856/Quercus_variabilis00024711/Quercus_variabilis00024755/Quercus_variabilis00024821/Quercus_variabilis00024857/Quercus_variabilis00028177	6
GO:0009249	protein lipoylation	6/651	14/12727	3.69e-05	0.000302808	Quercus_variabilis00029259/Quercus_variabilis00029261/Quercus_variabilis00049413/Quercus_variabilis00049429/Quercus_variabilis00049450/Quercus_variabilis00049471	6
GO:0006144	purine nucleobase metabolic process	7/651	20/12727	3.83e-05	0.000312034	Quercus_variabilis00011157/Quercus_variabilis00017363/Quercus_variabilis00017364/Quercus_variabilis00017365/Quercus_variabilis00017367/Quercus_variabilis00017369/Quercus_variabilis00017381	7
GO:0080135	regulation of cellular response to stress	17/651	110/12727	4.08e-05	0.000330247	Quercus_variabilis00004816/Quercus_variabilis00015210/Quercus_variabilis00015211/Quercus_variabilis00018001/Quercus_variabilis00018451/Quercus_variabilis00018453/Quercus_variabilis00018454/Quercus_variabilis00018482/Quercus_variabilis00018483/Quercus_variabilis00018484/Quercus_variabilis00018509/Quercus_variabilis00018510/Quercus_variabilis00018511/Quercus_variabilis00018512/Quercus_variabilis000…	17
GO:0031425	chloroplast RNA processing	8/651	27/12727	4.19e-05	0.000336399	Quercus_variabilis00052827/Quercus_variabilis00052828/Quercus_variabilis00006253/Quercus_variabilis00006254/Quercus_variabilis00006255/Quercus_variabilis00006256/Quercus_variabilis00006257/Quercus_variabilis00006258	8
GO:1902170	cellular response to reactive nitrogen species	10/651	43/12727	4.72e-05	0.000376981	Quercus_variabilis00018062/Quercus_variabilis00018083/Quercus_variabilis00018344/Quercus_variabilis00018346/Quercus_variabilis00018349/Quercus_variabilis00018351/Quercus_variabilis00018354/Quercus_variabilis00018361/Quercus_variabilis00018362/Quercus_variabilis00026946	10
GO:0019751	polyol metabolic process	11/651	52/12727	5.1e-05	0.000404189	Quercus_variabilis00035136/Quercus_variabilis00035298/Quercus_variabilis00035352/Quercus_variabilis00035391/Quercus_variabilis00035407/Quercus_variabilis00035411/Quercus_variabilis00035426/Quercus_variabilis00035432/Quercus_variabilis00035446/Quercus_variabilis00057518/Quercus_variabilis00057521	11
GO:0010023	proanthocyanidin biosynthetic process	6/651	15/12727	5.89e-05	0.00046052	Quercus_variabilis00027344/Quercus_variabilis00027349/Quercus_variabilis00027351/Quercus_variabilis00027368/Quercus_variabilis00027377/Quercus_variabilis00027384	6
GO:0048766	root hair initiation	6/651	15/12727	5.89e-05	0.00046052	Quercus_variabilis00005858/Quercus_variabilis00015468/Quercus_variabilis00015469/Quercus_variabilis00015479/Quercus_variabilis00015545/Quercus_variabilis00015556	6
GO:0009635	response to herbicide	7/651	22/12727	7.7e-05	0.000590878	Quercus_variabilis00005111/Quercus_variabilis00005114/Quercus_variabilis00005124/Quercus_variabilis00005126/Quercus_variabilis00005129/Quercus_variabilis00005133/Quercus_variabilis00005134	7
GO:0046113	nucleobase catabolic process	7/651	22/12727	7.7e-05	0.000590878	Quercus_variabilis00011157/Quercus_variabilis00017363/Quercus_variabilis00017364/Quercus_variabilis00017365/Quercus_variabilis00017367/Quercus_variabilis00017369/Quercus_variabilis00017381	7
GO:1900865	chloroplast RNA modification	7/651	22/12727	7.7e-05	0.000590878	Quercus_variabilis00052827/Quercus_variabilis00052828/Quercus_variabilis00042390/Quercus_variabilis00042391/Quercus_variabilis00042392/Quercus_variabilis00042393/Quercus_variabilis00042394	7
GO:0000028	ribosomal small subunit assembly	9/651	37/12727	7.76e-05	0.000591021	Quercus_variabilis00000270/Quercus_variabilis00000318/Quercus_variabilis00000437/Quercus_variabilis00000526/Quercus_variabilis00000585/Quercus_variabilis00001366/Quercus_variabilis00001409/Quercus_variabilis00001695/Quercus_variabilis00025742	9
GO:0065004	protein-DNA complex assembly	15/651	94/12727	7.87e-05	0.000595482	Quercus_variabilis00006758/Quercus_variabilis00007834/Quercus_variabilis00010166/Quercus_variabilis00015257/Quercus_variabilis00028841/Quercus_variabilis00036358/Quercus_variabilis00042871/Quercus_variabilis00049423/Quercus_variabilis00055237/Quercus_variabilis00031946/Quercus_variabilis00031954/Quercus_variabilis00031956/Quercus_variabilis00031961/Quercus_variabilis00031963/Quercus_variabilis000…	15
GO:0007004	telomere maintenance via telomerase	8/651	30/12727	9.63e-05	0.000724543	Quercus_variabilis00018148/Quercus_variabilis00042249/Quercus_variabilis00056904/Quercus_variabilis00056905/Quercus_variabilis00056906/Quercus_variabilis00022039/Quercus_variabilis00022041/Quercus_variabilis00043180	8
GO:1901796	regulation of signal transduction by p53 class mediator	7/651	23/12727	0.000105904	0.000791599	Quercus_variabilis00004799/Quercus_variabilis00005089/Quercus_variabilis00005846/Quercus_variabilis00018578/Quercus_variabilis00018579/Quercus_variabilis00028613/Quercus_variabilis00042641	7
GO:0044770	cell cycle phase transition	18/651	130/12727	0.000107583	0.000799091	Quercus_variabilis00004816/Quercus_variabilis00015210/Quercus_variabilis00015211/Quercus_variabilis00018001/Quercus_variabilis00018451/Quercus_variabilis00018452/Quercus_variabilis00018453/Quercus_variabilis00018454/Quercus_variabilis00018482/Quercus_variabilis00018483/Quercus_variabilis00018484/Quercus_variabilis00018509/Quercus_variabilis00018510/Quercus_variabilis00018511/Quercus_variabilis000…	18
GO:0010833	telomere maintenance via telomere lengthening	8/651	31/12727	0.000124061	0.000915725	Quercus_variabilis00018148/Quercus_variabilis00042249/Quercus_variabilis00056904/Quercus_variabilis00056905/Quercus_variabilis00056906/Quercus_variabilis00022039/Quercus_variabilis00022041/Quercus_variabilis00043180	8
GO:0055086	nucleobase-containing small molecule metabolic process	34/651	341/12727	0.000149595	0.00109734	Quercus_variabilis00030331/Quercus_variabilis00049415/Quercus_variabilis00049432/Quercus_variabilis00049437/Quercus_variabilis00049439/Quercus_variabilis00049454/Quercus_variabilis00049459/Quercus_variabilis00049474/Quercus_variabilis00049484/Quercus_variabilis00028308/Quercus_variabilis00042459/Quercus_variabilis00011157/Quercus_variabilis00017363/Quercus_variabilis00017364/Quercus_variabilis000…	34
GO:0009639	response to red or far red light	23/651	195/12727	0.000158322	0.00115419	Quercus_variabilis00012191/Quercus_variabilis00012192/Quercus_variabilis00012193/Quercus_variabilis00035453/Quercus_variabilis00004816/Quercus_variabilis00015210/Quercus_variabilis00015211/Quercus_variabilis00018001/Quercus_variabilis00018451/Quercus_variabilis00018452/Quercus_variabilis00018453/Quercus_variabilis00018454/Quercus_variabilis00018482/Quercus_variabilis00018483/Quercus_variabilis000…	23
GO:0019853	L-ascorbic acid biosynthetic process	7/651	25/12727	0.000189872	0.0013757	Quercus_variabilis00011901/Quercus_variabilis00012104/Quercus_variabilis00021547/Quercus_variabilis00024734/Quercus_variabilis00024803/Quercus_variabilis00024804/Quercus_variabilis00037484	7
GO:0010044	response to aluminum ion	8/651	33/12727	0.000199417	0.00143604	Quercus_variabilis00026462/Quercus_variabilis00026467/Quercus_variabilis00026474/Quercus_variabilis00027151/Quercus_variabilis00026463/Quercus_variabilis00026464/Quercus_variabilis00026475/Quercus_variabilis00027154	8
GO:0010588	cotyledon vascular tissue pattern formation	7/651	26/12727	0.000248463	0.00176768	Quercus_variabilis00016428/Quercus_variabilis00052352/Quercus_variabilis00042390/Quercus_variabilis00042391/Quercus_variabilis00042392/Quercus_variabilis00042393/Quercus_variabilis00042394	7
GO:0019852	L-ascorbic acid metabolic process	7/651	26/12727	0.000248463	0.00176768	Quercus_variabilis00011901/Quercus_variabilis00012104/Quercus_variabilis00021547/Quercus_variabilis00024734/Quercus_variabilis00024803/Quercus_variabilis00024804/Quercus_variabilis00037484	7
GO:0010193	response to ozone	10/651	52/12727	0.00025714	0.00181846	Quercus_variabilis00011901/Quercus_variabilis00012104/Quercus_variabilis00021547/Quercus_variabilis00024734/Quercus_variabilis00024803/Quercus_variabilis00024804/Quercus_variabilis00037484/Quercus_variabilis00043287/Quercus_variabilis00043266/Quercus_variabilis00038048	10
GO:0006312	mitotic recombination	9/651	43/12727	0.000267102	0.00187766	Quercus_variabilis00006758/Quercus_variabilis00007834/Quercus_variabilis00010166/Quercus_variabilis00015257/Quercus_variabilis00028841/Quercus_variabilis00036358/Quercus_variabilis00042871/Quercus_variabilis00049423/Quercus_variabilis00055237	9
GO:0006974	cellular response to DNA damage stimulus	39/651	426/12727	0.000301035	0.00210368	Quercus_variabilis00025379/Quercus_variabilis00004816/Quercus_variabilis00015210/Quercus_variabilis00015211/Quercus_variabilis00018001/Quercus_variabilis00018451/Quercus_variabilis00018453/Quercus_variabilis00018454/Quercus_variabilis00018482/Quercus_variabilis00018483/Quercus_variabilis00018484/Quercus_variabilis00018509/Quercus_variabilis00018510/Quercus_variabilis00018511/Quercus_variabilis000…	39
GO:0007389	pattern specification process	28/651	271/12727	0.000315496	0.00219177	Quercus_variabilis00028660/Quercus_variabilis00051564/Quercus_variabilis00004816/Quercus_variabilis00015210/Quercus_variabilis00015211/Quercus_variabilis00018001/Quercus_variabilis00018451/Quercus_variabilis00018452/Quercus_variabilis00018453/Quercus_variabilis00018454/Quercus_variabilis00018482/Quercus_variabilis00018483/Quercus_variabilis00018484/Quercus_variabilis00018509/Quercus_variabilis000…	28
GO:1901136	carbohydrate derivative catabolic process	11/651	65/12727	0.000412861	0.00285139	Quercus_variabilis00035111/Quercus_variabilis00035121/Quercus_variabilis00035131/Quercus_variabilis00035331/Quercus_variabilis00035415/Quercus_variabilis00035431/Quercus_variabilis00035442/Quercus_variabilis00018492/Quercus_variabilis00018519/Quercus_variabilis00054614/Quercus_variabilis00034903	11
GO:0042274	ribosomal small subunit biogenesis	13/651	87/12727	0.000451251	0.00309842	Quercus_variabilis00000270/Quercus_variabilis00000318/Quercus_variabilis00000437/Quercus_variabilis00000526/Quercus_variabilis00000585/Quercus_variabilis00001366/Quercus_variabilis00001409/Quercus_variabilis00001695/Quercus_variabilis00025742/Quercus_variabilis00006526/Quercus_variabilis00034917/Quercus_variabilis00034926/Quercus_variabilis00034937	13
GO:0044273	sulfur compound catabolic process	8/651	37/12727	0.000462706	0.0031587	Quercus_variabilis00035111/Quercus_variabilis00035121/Quercus_variabilis00035131/Quercus_variabilis00035331/Quercus_variabilis00035415/Quercus_variabilis00035431/Quercus_variabilis00035442/Quercus_variabilis00034903	8
GO:0016999	antibiotic metabolic process	16/651	122/12727	0.000477222	0.00323907	Quercus_variabilis00049415/Quercus_variabilis00049432/Quercus_variabilis00049437/Quercus_variabilis00049439/Quercus_variabilis00049454/Quercus_variabilis00049459/Quercus_variabilis00049474/Quercus_variabilis00049484/Quercus_variabilis00021831/Quercus_variabilis00043498/Quercus_variabilis00047728/Quercus_variabilis00047740/Quercus_variabilis00049411/Quercus_variabilis00049427/Quercus_variabilis000…	16
GO:0002181	cytoplasmic translation	11/651	68/12727	0.000615359	0.0041528	Quercus_variabilis00015334/Quercus_variabilis00026113/Quercus_variabilis00033106/Quercus_variabilis00000265/Quercus_variabilis00000719/Quercus_variabilis00000852/Quercus_variabilis00000902/Quercus_variabilis00001371/Quercus_variabilis00001403/Quercus_variabilis00025737/Quercus_variabilis00045812	11
GO:0048826	cotyledon morphogenesis	7/651	30/12727	0.000643268	0.00425833	Quercus_variabilis00016428/Quercus_variabilis00052352/Quercus_variabilis00042390/Quercus_variabilis00042391/Quercus_variabilis00042392/Quercus_variabilis00042393/Quercus_variabilis00042394	7
GO:0072523	purine-containing compound catabolic process	7/651	30/12727	0.000643268	0.00425833	Quercus_variabilis00011157/Quercus_variabilis00017363/Quercus_variabilis00017364/Quercus_variabilis00017365/Quercus_variabilis00017367/Quercus_variabilis00017369/Quercus_variabilis00017381	7
GO:1901336	lactone biosynthetic process	7/651	30/12727	0.000643268	0.00425833	Quercus_variabilis00011901/Quercus_variabilis00012104/Quercus_variabilis00021547/Quercus_variabilis00024734/Quercus_variabilis00024803/Quercus_variabilis00024804/Quercus_variabilis00037484	7
GO:0061647	histone H3-K9 modification	6/651	22/12727	0.00064542	0.00425833	Quercus_variabilis00022039/Quercus_variabilis00022041/Quercus_variabilis00043180/Quercus_variabilis00033586/Quercus_variabilis00033587/Quercus_variabilis00033596	6
GO:0009117	nucleotide metabolic process	26/651	256/12727	0.000662094	0.00434407	Quercus_variabilis00049415/Quercus_variabilis00049432/Quercus_variabilis00049437/Quercus_variabilis00049439/Quercus_variabilis00049454/Quercus_variabilis00049459/Quercus_variabilis00049474/Quercus_variabilis00049484/Quercus_variabilis00028308/Quercus_variabilis00042459/Quercus_variabilis00018492/Quercus_variabilis00018519/Quercus_variabilis00054614/Quercus_variabilis00021831/Quercus_variabilis000…	26
GO:0006278	RNA-dependent DNA biosynthetic process	8/651	39/12727	0.000673665	0.0043747	Quercus_variabilis00018148/Quercus_variabilis00042249/Quercus_variabilis00056904/Quercus_variabilis00056905/Quercus_variabilis00056906/Quercus_variabilis00022039/Quercus_variabilis00022041/Quercus_variabilis00043180	8
GO:0007000	nucleolus organization	5/651	15/12727	0.000674171	0.0043747	Quercus_variabilis00018148/Quercus_variabilis00042249/Quercus_variabilis00056904/Quercus_variabilis00056905/Quercus_variabilis00056906	5
GO:0071824	protein-DNA complex subunit organization	15/651	114/12727	0.000685252	0.00442231	Quercus_variabilis00006758/Quercus_variabilis00007834/Quercus_variabilis00010166/Quercus_variabilis00015257/Quercus_variabilis00028841/Quercus_variabilis00036358/Quercus_variabilis00042871/Quercus_variabilis00049423/Quercus_variabilis00055237/Quercus_variabilis00031946/Quercus_variabilis00031954/Quercus_variabilis00031956/Quercus_variabilis00031961/Quercus_variabilis00031963/Quercus_variabilis000…	15
GO:1901617	organic hydroxy compound biosynthetic process	23/651	217/12727	0.000741608	0.00475999	Quercus_variabilis00027344/Quercus_variabilis00027349/Quercus_variabilis00027351/Quercus_variabilis00027368/Quercus_variabilis00027377/Quercus_variabilis00027384/Quercus_variabilis00012191/Quercus_variabilis00012192/Quercus_variabilis00012193/Quercus_variabilis00035453/Quercus_variabilis00035136/Quercus_variabilis00035298/Quercus_variabilis00035352/Quercus_variabilis00035391/Quercus_variabilis000…	23
GO:0006006	glucose metabolic process	7/651	31/12727	0.000794704	0.00504594	Quercus_variabilis00011901/Quercus_variabilis00012104/Quercus_variabilis00021547/Quercus_variabilis00024734/Quercus_variabilis00024803/Quercus_variabilis00024804/Quercus_variabilis00037484	7
GO:1901334	lactone metabolic process	7/651	31/12727	0.000794704	0.00504594	Quercus_variabilis00011901/Quercus_variabilis00012104/Quercus_variabilis00021547/Quercus_variabilis00024734/Quercus_variabilis00024803/Quercus_variabilis00024804/Quercus_variabilis00037484	7
GO:0006753	nucleoside phosphate metabolic process	26/651	260/12727	0.000834596	0.00525066	Quercus_variabilis00049415/Quercus_variabilis00049432/Quercus_variabilis00049437/Quercus_variabilis00049439/Quercus_variabilis00049454/Quercus_variabilis00049459/Quercus_variabilis00049474/Quercus_variabilis00049484/Quercus_variabilis00028308/Quercus_variabilis00042459/Quercus_variabilis00018492/Quercus_variabilis00018519/Quercus_variabilis00054614/Quercus_variabilis00021831/Quercus_variabilis000…	26
GO:0051123	RNA polymerase II preinitiation complex assembly	6/651	23/12727	0.000835837	0.00525066	Quercus_variabilis00031946/Quercus_variabilis00031954/Quercus_variabilis00031956/Quercus_variabilis00031961/Quercus_variabilis00031963/Quercus_variabilis00031965	6
GO:0034599	cellular response to oxidative stress	20/651	181/12727	0.000960055	0.00599907	Quercus_variabilis00018062/Quercus_variabilis00018083/Quercus_variabilis00018344/Quercus_variabilis00018346/Quercus_variabilis00018349/Quercus_variabilis00018351/Quercus_variabilis00018354/Quercus_variabilis00018361/Quercus_variabilis00018362/Quercus_variabilis00026946/Quercus_variabilis00023060/Quercus_variabilis00023061/Quercus_variabilis00023063/Quercus_variabilis00023071/Quercus_variabilis000…	20
GO:0015718	monocarboxylic acid transport	10/651	61/12727	0.000968664	0.00602101	Quercus_variabilis00043287/Quercus_variabilis00015096/Quercus_variabilis00015097/Quercus_variabilis00015100/Quercus_variabilis00015105/Quercus_variabilis00032096/Quercus_variabilis00016428/Quercus_variabilis00052352/Quercus_variabilis00043266/Quercus_variabilis00038048	10
GO:0042542	response to hydrogen peroxide	13/651	95/12727	0.0010585	0.00654498	Quercus_variabilis00023060/Quercus_variabilis00023061/Quercus_variabilis00023063/Quercus_variabilis00023071/Quercus_variabilis00023073/Quercus_variabilis00023074/Quercus_variabilis00023075/Quercus_variabilis00038368/Quercus_variabilis00044328/Quercus_variabilis00044334/Quercus_variabilis00031598/Quercus_variabilis00031600/Quercus_variabilis00031606	13
GO:0052482	defense response by cell wall thickening	8/651	42/12727	0.0011289	0.00690796	Quercus_variabilis00051564/Quercus_variabilis00011901/Quercus_variabilis00012104/Quercus_variabilis00021547/Quercus_variabilis00024734/Quercus_variabilis00024803/Quercus_variabilis00024804/Quercus_variabilis00037484	8
GO:0052544	defense response by callose deposition in cell wall	8/651	42/12727	0.0011289	0.00690796	Quercus_variabilis00051564/Quercus_variabilis00011901/Quercus_variabilis00012104/Quercus_variabilis00021547/Quercus_variabilis00024734/Quercus_variabilis00024803/Quercus_variabilis00024804/Quercus_variabilis00037484	8
GO:0052542	defense response by callose deposition	9/651	52/12727	0.00115577	0.00703591	Quercus_variabilis00044171/Quercus_variabilis00051564/Quercus_variabilis00011901/Quercus_variabilis00012104/Quercus_variabilis00021547/Quercus_variabilis00024734/Quercus_variabilis00024803/Quercus_variabilis00024804/Quercus_variabilis00037484	9
GO:0061982	meiosis I cell cycle process	14/651	109/12727	0.00129767	0.00785922	Quercus_variabilis00014198/Quercus_variabilis00014202/Quercus_variabilis00022039/Quercus_variabilis00022041/Quercus_variabilis00043180/Quercus_variabilis00006758/Quercus_variabilis00007834/Quercus_variabilis00010166/Quercus_variabilis00015257/Quercus_variabilis00028841/Quercus_variabilis00036358/Quercus_variabilis00042871/Quercus_variabilis00049423/Quercus_variabilis00055237	14
GO:0097237	cellular response to toxic substance	17/651	147/12727	0.00136871	0.00824715	Quercus_variabilis00023060/Quercus_variabilis00023061/Quercus_variabilis00023063/Quercus_variabilis00023071/Quercus_variabilis00023073/Quercus_variabilis00023074/Quercus_variabilis00023075/Quercus_variabilis00038368/Quercus_variabilis00044328/Quercus_variabilis00044334/Quercus_variabilis00046381/Quercus_variabilis00046382/Quercus_variabilis00046384/Quercus_variabilis00046385/Quercus_variabilis000…	17
GO:0072331	signal transduction by p53 class mediator	8/651	44/12727	0.00154925	0.00928762	Quercus_variabilis00025379/Quercus_variabilis00004799/Quercus_variabilis00005089/Quercus_variabilis00005846/Quercus_variabilis00018578/Quercus_variabilis00018579/Quercus_variabilis00028613/Quercus_variabilis00042641	8
GO:0070897	transcription preinitiation complex assembly	6/651	26/12727	0.0016723	0.00997465	Quercus_variabilis00031946/Quercus_variabilis00031954/Quercus_variabilis00031956/Quercus_variabilis00031961/Quercus_variabilis00031963/Quercus_variabilis00031965	6
GO:0010431	seed maturation	10/651	66/12727	0.00180195	0.010694	Quercus_variabilis00005014/Quercus_variabilis00011671/Quercus_variabilis00011672/Quercus_variabilis00018227/Quercus_variabilis00018228/Quercus_variabilis00031421/Quercus_variabilis00031422/Quercus_variabilis00014649/Quercus_variabilis00014670/Quercus_variabilis00033937	10
GO:0071281	cellular response to iron ion	13/651	101/12727	0.00187089	0.0110476	Quercus_variabilis00018062/Quercus_variabilis00018083/Quercus_variabilis00018344/Quercus_variabilis00018346/Quercus_variabilis00018349/Quercus_variabilis00018351/Quercus_variabilis00018354/Quercus_variabilis00018361/Quercus_variabilis00018362/Quercus_variabilis00026946/Quercus_variabilis00024327/Quercus_variabilis00024351/Quercus_variabilis00024365	13
GO:0010564	regulation of cell cycle process	18/651	165/12727	0.00195175	0.0114678	Quercus_variabilis00004816/Quercus_variabilis00015210/Quercus_variabilis00015211/Quercus_variabilis00018001/Quercus_variabilis00018451/Quercus_variabilis00018452/Quercus_variabilis00018453/Quercus_variabilis00018454/Quercus_variabilis00018482/Quercus_variabilis00018483/Quercus_variabilis00018484/Quercus_variabilis00018509/Quercus_variabilis00018510/Quercus_variabilis00018511/Quercus_variabilis000…	18
GO:0042364	water-soluble vitamin biosynthetic process	9/651	57/12727	0.00225193	0.013166	Quercus_variabilis00011901/Quercus_variabilis00012104/Quercus_variabilis00021547/Quercus_variabilis00024734/Quercus_variabilis00024803/Quercus_variabilis00024804/Quercus_variabilis00037484/Quercus_variabilis00009803/Quercus_variabilis00009810	9
GO:0052386	cell wall thickening	8/651	47/12727	0.00240224	0.0137088	Quercus_variabilis00051564/Quercus_variabilis00011901/Quercus_variabilis00012104/Quercus_variabilis00021547/Quercus_variabilis00024734/Quercus_variabilis00024803/Quercus_variabilis00024804/Quercus_variabilis00037484	8
GO:0052543	callose deposition in cell wall	8/651	47/12727	0.00240224	0.0137088	Quercus_variabilis00051564/Quercus_variabilis00011901/Quercus_variabilis00012104/Quercus_variabilis00021547/Quercus_variabilis00024734/Quercus_variabilis00024803/Quercus_variabilis00024804/Quercus_variabilis00037484	8
GO:1901658	glycosyl compound catabolic process	8/651	47/12727	0.00240224	0.0137088	Quercus_variabilis00035111/Quercus_variabilis00035121/Quercus_variabilis00035131/Quercus_variabilis00035331/Quercus_variabilis00035415/Quercus_variabilis00035431/Quercus_variabilis00035442/Quercus_variabilis00034903	8
GO:0006558	L-phenylalanine metabolic process	4/651	12/12727	0.00241443	0.0137088	Quercus_variabilis00033711/Quercus_variabilis00034756/Quercus_variabilis00041470/Quercus_variabilis00041620	4
GO:0030174	regulation of DNA-dependent DNA replication initiation	4/651	12/12727	0.00241443	0.0137088	Quercus_variabilis00014170/Quercus_variabilis00046364/Quercus_variabilis00046366/Quercus_variabilis00053901	4
GO:1902221	erythrose 4-phosphate/phosphoenolpyruvate family amino acid metabolic process	4/651	12/12727	0.00241443	0.0137088	Quercus_variabilis00033711/Quercus_variabilis00034756/Quercus_variabilis00041470/Quercus_variabilis00041620	4
GO:0009699	phenylpropanoid biosynthetic process	16/651	142/12727	0.00244793	0.0138326	Quercus_variabilis00027344/Quercus_variabilis00027349/Quercus_variabilis00027351/Quercus_variabilis00027368/Quercus_variabilis00027377/Quercus_variabilis00027384/Quercus_variabilis00023060/Quercus_variabilis00023061/Quercus_variabilis00023063/Quercus_variabilis00023071/Quercus_variabilis00023073/Quercus_variabilis00023074/Quercus_variabilis00023075/Quercus_variabilis00038368/Quercus_variabilis000…	16
GO:0046688	response to copper ion	6/651	28/12727	0.00250829	0.0141061	Quercus_variabilis00027344/Quercus_variabilis00027349/Quercus_variabilis00027351/Quercus_variabilis00027368/Quercus_variabilis00027377/Quercus_variabilis00027384	6
GO:0071669	plant-type cell wall organization or biogenesis	26/651	281/12727	0.00253277	0.0141763	Quercus_variabilis00013935/Quercus_variabilis00022809/Quercus_variabilis00023895/Quercus_variabilis00023913/Quercus_variabilis00023914/Quercus_variabilis00026651/Quercus_variabilis00043252/Quercus_variabilis00044668/Quercus_variabilis00045466/Quercus_variabilis00055194/Quercus_variabilis00033533/Quercus_variabilis00033537/Quercus_variabilis00033544/Quercus_variabilis00033546/Quercus_variabilis000…	26
GO:0009407	toxin catabolic process	8/651	48/12727	0.00275625	0.0153544	Quercus_variabilis00005111/Quercus_variabilis00005114/Quercus_variabilis00005124/Quercus_variabilis00005126/Quercus_variabilis00005129/Quercus_variabilis00005133/Quercus_variabilis00005134/Quercus_variabilis00005100	8
GO:0046364	monosaccharide biosynthetic process	7/651	38/12727	0.00279574	0.0155012	Quercus_variabilis00011901/Quercus_variabilis00012104/Quercus_variabilis00021547/Quercus_variabilis00024734/Quercus_variabilis00024803/Quercus_variabilis00024804/Quercus_variabilis00037484	7
GO:0080167	response to karrikin	16/651	144/12727	0.00282223	0.015575	Quercus_variabilis00006017/Quercus_variabilis00012980/Quercus_variabilis00016101/Quercus_variabilis00016105/Quercus_variabilis00016108/Quercus_variabilis00016110/Quercus_variabilis00037374/Quercus_variabilis00037375/Quercus_variabilis00009468/Quercus_variabilis00048091/Quercus_variabilis00048104/Quercus_variabilis00048107/Quercus_variabilis00020757/Quercus_variabilis00020768/Quercus_variabilis000…	16
GO:0009636	response to toxic substance	29/651	329/12727	0.00303097	0.0166492	Quercus_variabilis00023060/Quercus_variabilis00023061/Quercus_variabilis00023063/Quercus_variabilis00023071/Quercus_variabilis00023073/Quercus_variabilis00023074/Quercus_variabilis00023075/Quercus_variabilis00038368/Quercus_variabilis00044328/Quercus_variabilis00044334/Quercus_variabilis00005111/Quercus_variabilis00005114/Quercus_variabilis00005124/Quercus_variabilis00005126/Quercus_variabilis000…	29
GO:0043549	regulation of kinase activity	13/651	107/12727	0.00314057	0.0171714	Quercus_variabilis00030153/Quercus_variabilis00013213/Quercus_variabilis00028590/Quercus_variabilis00028601/Quercus_variabilis00028602/Quercus_variabilis00028605/Quercus_variabilis00028620/Quercus_variabilis00028621/Quercus_variabilis00028623/Quercus_variabilis00028624/Quercus_variabilis00028625/Quercus_variabilis00028655/Quercus_variabilis00028656	13
GO:0006767	water-soluble vitamin metabolic process	9/651	60/12727	0.00323006	0.0175064	Quercus_variabilis00011901/Quercus_variabilis00012104/Quercus_variabilis00021547/Quercus_variabilis00024734/Quercus_variabilis00024803/Quercus_variabilis00024804/Quercus_variabilis00037484/Quercus_variabilis00009803/Quercus_variabilis00009810	9
GO:0019216	regulation of lipid metabolic process	12/651	95/12727	0.0032315	0.0175064	Quercus_variabilis00013213/Quercus_variabilis00028590/Quercus_variabilis00028601/Quercus_variabilis00028602/Quercus_variabilis00028605/Quercus_variabilis00028620/Quercus_variabilis00028621/Quercus_variabilis00028623/Quercus_variabilis00028624/Quercus_variabilis00028625/Quercus_variabilis00028655/Quercus_variabilis00028656	12
GO:0006268	DNA unwinding involved in DNA replication	4/651	13/12727	0.00334763	0.0179707	Quercus_variabilis00014170/Quercus_variabilis00046364/Quercus_variabilis00046366/Quercus_variabilis00053901	4
GO:0016123	xanthophyll biosynthetic process	4/651	13/12727	0.00334763	0.0179707	Quercus_variabilis00012191/Quercus_variabilis00012192/Quercus_variabilis00012193/Quercus_variabilis00035453	4
GO:0010305	leaf vascular tissue pattern formation	6/651	31/12727	0.00430342	0.022939	Quercus_variabilis00051564/Quercus_variabilis00042390/Quercus_variabilis00042391/Quercus_variabilis00042392/Quercus_variabilis00042393/Quercus_variabilis00042394	6
GO:0010039	response to iron ion	13/651	111/12727	0.00432378	0.022939	Quercus_variabilis00018062/Quercus_variabilis00018083/Quercus_variabilis00018344/Quercus_variabilis00018346/Quercus_variabilis00018349/Quercus_variabilis00018351/Quercus_variabilis00018354/Quercus_variabilis00018361/Quercus_variabilis00018362/Quercus_variabilis00026946/Quercus_variabilis00024327/Quercus_variabilis00024351/Quercus_variabilis00024365	13
GO:0006066	alcohol metabolic process	15/651	137/12727	0.00433142	0.022939	Quercus_variabilis00012191/Quercus_variabilis00012192/Quercus_variabilis00012193/Quercus_variabilis00035453/Quercus_variabilis00035136/Quercus_variabilis00035298/Quercus_variabilis00035352/Quercus_variabilis00035391/Quercus_variabilis00035407/Quercus_variabilis00035411/Quercus_variabilis00035426/Quercus_variabilis00035432/Quercus_variabilis00035446/Quercus_variabilis00057518/Quercus_variabilis000…	15
GO:0050878	regulation of body fluid levels	4/651	14/12727	0.00449905	0.0237204	Quercus_variabilis00012191/Quercus_variabilis00012192/Quercus_variabilis00012193/Quercus_variabilis00035453	4
GO:0009698	phenylpropanoid metabolic process	16/651	152/12727	0.00482458	0.0252117	Quercus_variabilis00027344/Quercus_variabilis00027349/Quercus_variabilis00027351/Quercus_variabilis00027368/Quercus_variabilis00027377/Quercus_variabilis00027384/Quercus_variabilis00023060/Quercus_variabilis00023061/Quercus_variabilis00023063/Quercus_variabilis00023071/Quercus_variabilis00023073/Quercus_variabilis00023074/Quercus_variabilis00023075/Quercus_variabilis00038368/Quercus_variabilis000…	16
GO:0071241	cellular response to inorganic substance	16/651	152/12727	0.00482458	0.0252117	Quercus_variabilis00018062/Quercus_variabilis00018083/Quercus_variabilis00018344/Quercus_variabilis00018346/Quercus_variabilis00018349/Quercus_variabilis00018351/Quercus_variabilis00018354/Quercus_variabilis00018361/Quercus_variabilis00018362/Quercus_variabilis00026946/Quercus_variabilis00024327/Quercus_variabilis00024351/Quercus_variabilis00024365/Quercus_variabilis00010890/Quercus_variabilis000…	16
GO:0009112	nucleobase metabolic process	7/651	42/12727	0.00500893	0.0260133	Quercus_variabilis00011157/Quercus_variabilis00017363/Quercus_variabilis00017364/Quercus_variabilis00017365/Quercus_variabilis00017367/Quercus_variabilis00017369/Quercus_variabilis00017381	7
GO:0052545	callose localization	9/651	64/12727	0.00502205	0.0260133	Quercus_variabilis00044171/Quercus_variabilis00051564/Quercus_variabilis00011901/Quercus_variabilis00012104/Quercus_variabilis00021547/Quercus_variabilis00024734/Quercus_variabilis00024803/Quercus_variabilis00024804/Quercus_variabilis00037484	9
GO:0033037	polysaccharide localization	9/651	65/12727	0.00557192	0.0287355	Quercus_variabilis00044171/Quercus_variabilis00051564/Quercus_variabilis00011901/Quercus_variabilis00012104/Quercus_variabilis00021547/Quercus_variabilis00024734/Quercus_variabilis00024803/Quercus_variabilis00024804/Quercus_variabilis00037484	9
GO:0000338	protein deneddylation	4/651	15/12727	0.00588991	0.0299827	Quercus_variabilis00016832/Quercus_variabilis00016834/Quercus_variabilis00047828/Quercus_variabilis00047829	4
GO:0010037	response to carbon dioxide	4/651	15/12727	0.00588991	0.0299827	Quercus_variabilis00018227/Quercus_variabilis00018228/Quercus_variabilis00031421/Quercus_variabilis00031422	4
GO:0072347	response to anesthetic	4/651	15/12727	0.00588991	0.0299827	Quercus_variabilis00018227/Quercus_variabilis00018228/Quercus_variabilis00031421/Quercus_variabilis00031422	4
GO:0016102	diterpenoid biosynthetic process	9/651	66/12727	0.00616718	0.0312334	Quercus_variabilis00041248/Quercus_variabilis00041250/Quercus_variabilis00041251/Quercus_variabilis00041269/Quercus_variabilis00041271/Quercus_variabilis00041277/Quercus_variabilis00041279/Quercus_variabilis00041282/Quercus_variabilis00042177	9
GO:0015979	photosynthesis	19/651	198/12727	0.00621362	0.0312334	Quercus_variabilis00000191/Quercus_variabilis00000510/Quercus_variabilis00000511/Quercus_variabilis00000713/Quercus_variabilis00000845/Quercus_variabilis00000909/Quercus_variabilis00000966/Quercus_variabilis00001524/Quercus_variabilis00025731/Quercus_variabilis00045806/Quercus_variabilis00000377/Quercus_variabilis00000917/Quercus_variabilis00000959/Quercus_variabilis00001065/Quercus_variabilis000…	19
GO:0010212	response to ionizing radiation	10/651	78/12727	0.00621494	0.0312334	Quercus_variabilis00025379/Quercus_variabilis00006758/Quercus_variabilis00007834/Quercus_variabilis00010166/Quercus_variabilis00015257/Quercus_variabilis00028841/Quercus_variabilis00036358/Quercus_variabilis00042871/Quercus_variabilis00049423/Quercus_variabilis00055237	10
GO:0071554	cell wall organization or biogenesis	34/651	426/12727	0.00672078	0.0336324	Quercus_variabilis00013935/Quercus_variabilis00022809/Quercus_variabilis00023895/Quercus_variabilis00023913/Quercus_variabilis00023914/Quercus_variabilis00026651/Quercus_variabilis00043252/Quercus_variabilis00044668/Quercus_variabilis00045466/Quercus_variabilis00055194/Quercus_variabilis00033533/Quercus_variabilis00033537/Quercus_variabilis00033544/Quercus_variabilis00033546/Quercus_variabilis000…	34
GO:0006476	protein deacetylation	6/651	34/12727	0.00690384	0.0342581	Quercus_variabilis00033776/Quercus_variabilis00033793/Quercus_variabilis00033806/Quercus_variabilis00033817/Quercus_variabilis00033843/Quercus_variabilis00057139	6
GO:0009073	aromatic amino acid family biosynthetic process	6/651	34/12727	0.00690384	0.0342581	Quercus_variabilis00033711/Quercus_variabilis00034756/Quercus_variabilis00041470/Quercus_variabilis00041620/Quercus_variabilis00039205/Quercus_variabilis00042551	6
GO:0034059	response to anoxia	4/651	16/12727	0.00754	0.0372583	Quercus_variabilis00018227/Quercus_variabilis00018228/Quercus_variabilis00031421/Quercus_variabilis00031422	4
GO:0046189	phenol-containing compound biosynthetic process	6/651	35/12727	0.00798022	0.0392693	Quercus_variabilis00027344/Quercus_variabilis00027349/Quercus_variabilis00027351/Quercus_variabilis00027368/Quercus_variabilis00027377/Quercus_variabilis00027384	6
GO:0060249	anatomical structure homeostasis	8/651	57/12727	0.0080737	0.0395645	Quercus_variabilis00018148/Quercus_variabilis00042249/Quercus_variabilis00056904/Quercus_variabilis00056905/Quercus_variabilis00056906/Quercus_variabilis00022039/Quercus_variabilis00022041/Quercus_variabilis00043180	8
GO:0010043	response to zinc ion	7/651	47/12727	0.00937257	0.0457397	Quercus_variabilis00048091/Quercus_variabilis00048106/Quercus_variabilis00048107/Quercus_variabilis00047728/Quercus_variabilis00047740/Quercus_variabilis00049438/Quercus_variabilis00022908	7
GO:0010555	response to mannitol	4/651	17/12727	0.00946751	0.0458243	Quercus_variabilis00005014/Quercus_variabilis00018227/Quercus_variabilis00031421/Quercus_variabilis00031422	4
GO:0048871	multicellular organismal homeostasis	4/651	17/12727	0.00946751	0.0458243	Quercus_variabilis00012191/Quercus_variabilis00012192/Quercus_variabilis00012193/Quercus_variabilis00035453	4

## Sheet: File S3
File S3 GO terms enriched in contracted gene families of Q. variabilis.
ID	Description	GeneRatio	BgRatio	pvalue	p.adjust	geneID	Count
GO:0006749	glutathione metabolic process	17/328	73/12727	3.09e-12	2.99e-09	Quercus_variabilis00046401/Quercus_variabilis00046402/Quercus_variabilis00046403/Quercus_variabilis00046404/Quercus_variabilis00046405/Quercus_variabilis00046406/Quercus_variabilis00049530/Quercus_variabilis00049534/Quercus_variabilis00057301/Quercus_variabilis00057302/Quercus_variabilis00057307/Quercus_variabilis00006629/Quercus_variabilis00006631/Quercus_variabilis00006634/Quercus_variabilis000…	17
GO:0051702	biological process involved in interaction with symbiont	24/328	199/12727	3.04e-10	1.47e-07	Quercus_variabilis00002350/Quercus_variabilis00002352/Quercus_variabilis00002552/Quercus_variabilis00012066/Quercus_variabilis00038010/Quercus_variabilis00038017/Quercus_variabilis00038018/Quercus_variabilis00038020/Quercus_variabilis00038050/Quercus_variabilis00038055/Quercus_variabilis00038103/Quercus_variabilis00038210/Quercus_variabilis00038222/Quercus_variabilis00043748/Quercus_variabilis000…	24
GO:0009717	isoflavonoid biosynthetic process	8/328	15/12727	9.83e-10	2.38e-07	Quercus_variabilis00010970/Quercus_variabilis00010976/Quercus_variabilis00010978/Quercus_variabilis00010980/Quercus_variabilis00010981/Quercus_variabilis00010985/Quercus_variabilis00010986/Quercus_variabilis00010987	8
GO:0046287	isoflavonoid metabolic process	8/328	15/12727	9.83e-10	2.38e-07	Quercus_variabilis00010970/Quercus_variabilis00010976/Quercus_variabilis00010978/Quercus_variabilis00010980/Quercus_variabilis00010981/Quercus_variabilis00010985/Quercus_variabilis00010986/Quercus_variabilis00010987	8
GO:0044550	secondary metabolite biosynthetic process	34/328	407/12727	1.4e-09	2.7e-07	Quercus_variabilis00010970/Quercus_variabilis00010976/Quercus_variabilis00010978/Quercus_variabilis00010980/Quercus_variabilis00010981/Quercus_variabilis00010985/Quercus_variabilis00010986/Quercus_variabilis00010987/Quercus_variabilis00002446/Quercus_variabilis00003641/Quercus_variabilis00003642/Quercus_variabilis00003647/Quercus_variabilis00003653/Quercus_variabilis00003654/Quercus_variabilis000…	34
GO:0009626	plant-type hypersensitive response	22/328	192/12727	4.51e-09	6.24e-07	Quercus_variabilis00002350/Quercus_variabilis00002352/Quercus_variabilis00002552/Quercus_variabilis00012066/Quercus_variabilis00038010/Quercus_variabilis00038017/Quercus_variabilis00038018/Quercus_variabilis00038020/Quercus_variabilis00038050/Quercus_variabilis00038055/Quercus_variabilis00038103/Quercus_variabilis00038210/Quercus_variabilis00038222/Quercus_variabilis00043748/Quercus_variabilis000…	22
GO:0034050	programmed cell death induced by symbiont	22/328	192/12727	4.51e-09	6.24e-07	Quercus_variabilis00002350/Quercus_variabilis00002352/Quercus_variabilis00002552/Quercus_variabilis00012066/Quercus_variabilis00038010/Quercus_variabilis00038017/Quercus_variabilis00038018/Quercus_variabilis00038020/Quercus_variabilis00038050/Quercus_variabilis00038055/Quercus_variabilis00038103/Quercus_variabilis00038210/Quercus_variabilis00038222/Quercus_variabilis00043748/Quercus_variabilis000…	22
GO:0071577	zinc ion transmembrane transport	9/328	25/12727	6.39e-09	7.73e-07	Quercus_variabilis00017384/Quercus_variabilis00025430/Quercus_variabilis00046101/Quercus_variabilis00046643/Quercus_variabilis00046644/Quercus_variabilis00046649/Quercus_variabilis00046650/Quercus_variabilis00046651/Quercus_variabilis00037791	9
GO:0009407	toxin catabolic process	11/328	48/12727	2.72e-08	2.92e-06	Quercus_variabilis00046401/Quercus_variabilis00046402/Quercus_variabilis00046403/Quercus_variabilis00046404/Quercus_variabilis00046405/Quercus_variabilis00046406/Quercus_variabilis00049530/Quercus_variabilis00049534/Quercus_variabilis00057301/Quercus_variabilis00057302/Quercus_variabilis00057307	11
GO:0006575	cellular modified amino acid metabolic process	18/328	145/12727	3.39e-08	3.28e-06	Quercus_variabilis00046401/Quercus_variabilis00046402/Quercus_variabilis00046403/Quercus_variabilis00046404/Quercus_variabilis00046405/Quercus_variabilis00046406/Quercus_variabilis00049530/Quercus_variabilis00049534/Quercus_variabilis00057301/Quercus_variabilis00057302/Quercus_variabilis00057307/Quercus_variabilis00006629/Quercus_variabilis00006631/Quercus_variabilis00006634/Quercus_variabilis000…	18
GO:0006829	zinc ion transport	9/328	31/12727	5.5e-08	4.84e-06	Quercus_variabilis00017384/Quercus_variabilis00025430/Quercus_variabilis00046101/Quercus_variabilis00046643/Quercus_variabilis00046644/Quercus_variabilis00046649/Quercus_variabilis00046650/Quercus_variabilis00046651/Quercus_variabilis00037791	9
GO:0000041	transition metal ion transport	13/328	78/12727	8.52e-08	6.87e-06	Quercus_variabilis00017384/Quercus_variabilis00025430/Quercus_variabilis00046101/Quercus_variabilis00046643/Quercus_variabilis00046644/Quercus_variabilis00046649/Quercus_variabilis00046650/Quercus_variabilis00046651/Quercus_variabilis00016868/Quercus_variabilis00016879/Quercus_variabilis00028482/Quercus_variabilis00047564/Quercus_variabilis00037791	13
GO:0010623	programmed cell death involved in cell development	7/328	17/12727	1.1e-07	8.02e-06	Quercus_variabilis00047913/Quercus_variabilis00047915/Quercus_variabilis00047927/Quercus_variabilis00047944/Quercus_variabilis00047945/Quercus_variabilis00005702/Quercus_variabilis00012844	7
GO:0010731	protein glutathionylation	6/328	11/12727	1.16e-07	8.02e-06	Quercus_variabilis00006629/Quercus_variabilis00006631/Quercus_variabilis00006634/Quercus_variabilis00006636/Quercus_variabilis00006637/Quercus_variabilis00044972	6
GO:0044403	biological process involved in symbiotic interaction	26/328	313/12727	1.48e-07	9.57e-06	Quercus_variabilis00002350/Quercus_variabilis00002352/Quercus_variabilis00002552/Quercus_variabilis00012066/Quercus_variabilis00038010/Quercus_variabilis00038017/Quercus_variabilis00038018/Quercus_variabilis00038020/Quercus_variabilis00038050/Quercus_variabilis00038055/Quercus_variabilis00038103/Quercus_variabilis00038210/Quercus_variabilis00038222/Quercus_variabilis00043748/Quercus_variabilis000…	26
GO:0042631	cellular response to water deprivation	10/328	46/12727	2.02e-07	1.22e-05	Quercus_variabilis00046401/Quercus_variabilis00046402/Quercus_variabilis00046404/Quercus_variabilis00046405/Quercus_variabilis00046406/Quercus_variabilis00049534/Quercus_variabilis00057302/Quercus_variabilis00025241/Quercus_variabilis00038500/Quercus_variabilis00038501	10
GO:0071462	cellular response to water stimulus	10/328	47/12727	2.5e-07	1.42e-05	Quercus_variabilis00046401/Quercus_variabilis00046402/Quercus_variabilis00046404/Quercus_variabilis00046405/Quercus_variabilis00046406/Quercus_variabilis00049534/Quercus_variabilis00057302/Quercus_variabilis00025241/Quercus_variabilis00038500/Quercus_variabilis00038501	10
GO:0009820	alkaloid metabolic process	6/328	13/12727	4.12e-07	2.22e-05	Quercus_variabilis00039041/Quercus_variabilis00039042/Quercus_variabilis00042493/Quercus_variabilis00042494/Quercus_variabilis00042495/Quercus_variabilis00046492	6
GO:0009635	response to herbicide	7/328	22/12727	8.66e-07	4.41e-05	Quercus_variabilis00046401/Quercus_variabilis00046402/Quercus_variabilis00046404/Quercus_variabilis00046405/Quercus_variabilis00046406/Quercus_variabilis00049534/Quercus_variabilis00057302	7
GO:0009404	toxin metabolic process	11/328	69/12727	1.35e-06	6.55e-05	Quercus_variabilis00046401/Quercus_variabilis00046402/Quercus_variabilis00046403/Quercus_variabilis00046404/Quercus_variabilis00046405/Quercus_variabilis00046406/Quercus_variabilis00049530/Quercus_variabilis00049534/Quercus_variabilis00057301/Quercus_variabilis00057302/Quercus_variabilis00057307	11
GO:0043090	amino acid import	5/328	10/12727	2.5e-06	0.0001152	Quercus_variabilis00006507/Quercus_variabilis00026325/Quercus_variabilis00036138/Quercus_variabilis00036139/Quercus_variabilis00036140	5
GO:2000030	regulation of response to red or far red light	7/328	28/12727	5.26e-06	0.0002315	Quercus_variabilis00046401/Quercus_variabilis00046402/Quercus_variabilis00046404/Quercus_variabilis00046405/Quercus_variabilis00046406/Quercus_variabilis00049534/Quercus_variabilis00057302	7
GO:0006855	xenobiotic transmembrane transport	13/328	128/12727	2.57e-05	0.00103789	Quercus_variabilis00035947/Quercus_variabilis00036138/Quercus_variabilis00036139/Quercus_variabilis00036140/Quercus_variabilis00039655/Quercus_variabilis00039656/Quercus_variabilis00039657/Quercus_variabilis00057598/Quercus_variabilis00023544/Quercus_variabilis00023545/Quercus_variabilis00032316/Quercus_variabilis00032320/Quercus_variabilis00032325	13
GO:0042908	xenobiotic transport	13/328	128/12727	2.57e-05	0.00103789	Quercus_variabilis00035947/Quercus_variabilis00036138/Quercus_variabilis00036139/Quercus_variabilis00036140/Quercus_variabilis00039655/Quercus_variabilis00039656/Quercus_variabilis00039657/Quercus_variabilis00057598/Quercus_variabilis00023544/Quercus_variabilis00023545/Quercus_variabilis00032316/Quercus_variabilis00032320/Quercus_variabilis00032325	13
GO:0048658	anther wall tapetum development	5/328	16/12727	3.81e-05	0.00147613	Quercus_variabilis00047913/Quercus_variabilis00047915/Quercus_variabilis00047927/Quercus_variabilis00047944/Quercus_variabilis00047945	5
GO:0080144	amino acid homeostasis	5/328	18/12727	7.17e-05	0.00260989	Quercus_variabilis00006507/Quercus_variabilis00026325/Quercus_variabilis00036138/Quercus_variabilis00036139/Quercus_variabilis00036140	5
GO:0012501	programmed cell death	26/328	440/12727	7.28e-05	0.00260989	Quercus_variabilis00002350/Quercus_variabilis00002352/Quercus_variabilis00002552/Quercus_variabilis00012066/Quercus_variabilis00038010/Quercus_variabilis00038017/Quercus_variabilis00038018/Quercus_variabilis00038020/Quercus_variabilis00038050/Quercus_variabilis00038055/Quercus_variabilis00038103/Quercus_variabilis00038210/Quercus_variabilis00038222/Quercus_variabilis00043748/Quercus_variabilis000…	26
GO:0042659	regulation of cell fate specification	8/328	57/12727	9.82e-05	0.0031701	Quercus_variabilis00017421/Quercus_variabilis00017427/Quercus_variabilis00024379/Quercus_variabilis00039505/Quercus_variabilis00042562/Quercus_variabilis00043512/Quercus_variabilis00043525/Quercus_variabilis00043555	8
GO:0090708	specification of plant organ axis polarity	8/328	57/12727	9.82e-05	0.0031701	Quercus_variabilis00017421/Quercus_variabilis00017427/Quercus_variabilis00024379/Quercus_variabilis00039505/Quercus_variabilis00042562/Quercus_variabilis00043512/Quercus_variabilis00043525/Quercus_variabilis00043555	8
GO:2000067	regulation of root morphogenesis	8/328	57/12727	9.82e-05	0.0031701	Quercus_variabilis00017421/Quercus_variabilis00017427/Quercus_variabilis00024379/Quercus_variabilis00039505/Quercus_variabilis00042562/Quercus_variabilis00043512/Quercus_variabilis00043525/Quercus_variabilis00043555	8
GO:0006790	sulfur compound metabolic process	21/328	331/12727	0.000136825	0.00427249	Quercus_variabilis00046401/Quercus_variabilis00046402/Quercus_variabilis00046403/Quercus_variabilis00046404/Quercus_variabilis00046405/Quercus_variabilis00046406/Quercus_variabilis00049530/Quercus_variabilis00049534/Quercus_variabilis00057301/Quercus_variabilis00057302/Quercus_variabilis00057307/Quercus_variabilis00028178/Quercus_variabilis00028185/Quercus_variabilis00028191/Quercus_variabilis000…	21
GO:0010453	regulation of cell fate commitment	8/328	61/12727	0.000160127	0.00484383	Quercus_variabilis00017421/Quercus_variabilis00017427/Quercus_variabilis00024379/Quercus_variabilis00039505/Quercus_variabilis00042562/Quercus_variabilis00043512/Quercus_variabilis00043525/Quercus_variabilis00043555	8
GO:0048438	floral whorl development	14/328	176/12727	0.000185847	0.00545152	Quercus_variabilis00047913/Quercus_variabilis00047915/Quercus_variabilis00047927/Quercus_variabilis00047944/Quercus_variabilis00047945/Quercus_variabilis00044916/Quercus_variabilis00054380/Quercus_variabilis00012362/Quercus_variabilis00016313/Quercus_variabilis00016333/Quercus_variabilis00016339/Quercus_variabilis00027963/Quercus_variabilis00025844/Quercus_variabilis00045289	14
GO:0046323	glucose import	7/328	50/12727	0.000272912	0.00776996	Quercus_variabilis00011256/Quercus_variabilis00011260/Quercus_variabilis00029713/Quercus_variabilis00038777/Quercus_variabilis00038778/Quercus_variabilis00038780/Quercus_variabilis00040980	7
GO:0042537	benzene-containing compound metabolic process	9/328	84/12727	0.000302634	0.00790292	Quercus_variabilis00046401/Quercus_variabilis00046402/Quercus_variabilis00046404/Quercus_variabilis00046405/Quercus_variabilis00046406/Quercus_variabilis00049534/Quercus_variabilis00057302/Quercus_variabilis00025241/Quercus_variabilis00034942	9
GO:0009699	phenylpropanoid biosynthetic process	12/328	142/12727	0.000305124	0.00790292	Quercus_variabilis00010970/Quercus_variabilis00010976/Quercus_variabilis00010978/Quercus_variabilis00010980/Quercus_variabilis00010981/Quercus_variabilis00010985/Quercus_variabilis00010986/Quercus_variabilis00010987/Quercus_variabilis00049608/Quercus_variabilis00006358/Quercus_variabilis00011808/Quercus_variabilis00005976	12
GO:1904659	glucose transmembrane transport	7/328	51/12727	0.000309442	0.00790292	Quercus_variabilis00011256/Quercus_variabilis00011260/Quercus_variabilis00029713/Quercus_variabilis00038777/Quercus_variabilis00038778/Quercus_variabilis00038780/Quercus_variabilis00040980	7
GO:1905421	regulation of plant organ morphogenesis	8/328	67/12727	0.000310238	0.00790292	Quercus_variabilis00017421/Quercus_variabilis00017427/Quercus_variabilis00024379/Quercus_variabilis00039505/Quercus_variabilis00042562/Quercus_variabilis00043512/Quercus_variabilis00043525/Quercus_variabilis00043555	8
GO:0008645	hexose transmembrane transport	7/328	52/12727	0.000349793	0.00855091	Quercus_variabilis00011256/Quercus_variabilis00011260/Quercus_variabilis00029713/Quercus_variabilis00038777/Quercus_variabilis00038778/Quercus_variabilis00038780/Quercus_variabilis00040980	7
GO:0006836	neurotransmitter transport	4/328	14/12727	0.000353343	0.00855091	Quercus_variabilis00036138/Quercus_variabilis00036139/Quercus_variabilis00036140/Quercus_variabilis00036492	4
GO:0009620	response to fungus	24/328	435/12727	0.000382678	0.00894406	Quercus_variabilis00021062/Quercus_variabilis00011664/Quercus_variabilis00018407/Quercus_variabilis00038628/Quercus_variabilis00053874/Quercus_variabilis00047913/Quercus_variabilis00047915/Quercus_variabilis00047927/Quercus_variabilis00047944/Quercus_variabilis00047945/Quercus_variabilis00011725/Quercus_variabilis00011726/Quercus_variabilis00046440/Quercus_variabilis00051126/Quercus_variabilis000…	24
GO:0015749	monosaccharide transmembrane transport	7/328	53/12727	0.000394253	0.00894406	Quercus_variabilis00011256/Quercus_variabilis00011260/Quercus_variabilis00029713/Quercus_variabilis00038777/Quercus_variabilis00038778/Quercus_variabilis00038780/Quercus_variabilis00040980	7
GO:0009414	response to water deprivation	21/328	358/12727	0.000397309	0.00894406	Quercus_variabilis00046401/Quercus_variabilis00046402/Quercus_variabilis00046404/Quercus_variabilis00046405/Quercus_variabilis00046406/Quercus_variabilis00049534/Quercus_variabilis00057302/Quercus_variabilis00025241/Quercus_variabilis00002620/Quercus_variabilis00053015/Quercus_variabilis00028178/Quercus_variabilis00028185/Quercus_variabilis00028191/Quercus_variabilis00003943/Quercus_variabilis000…	21
GO:0009415	response to water	21/328	362/12727	0.00046009	0.010122	Quercus_variabilis00046401/Quercus_variabilis00046402/Quercus_variabilis00046404/Quercus_variabilis00046405/Quercus_variabilis00046406/Quercus_variabilis00049534/Quercus_variabilis00057302/Quercus_variabilis00025241/Quercus_variabilis00002620/Quercus_variabilis00053015/Quercus_variabilis00028178/Quercus_variabilis00028185/Quercus_variabilis00028191/Quercus_variabilis00003943/Quercus_variabilis000…	21
GO:0009698	phenylpropanoid metabolic process	12/328	152/12727	0.000567248	0.0122021	Quercus_variabilis00010970/Quercus_variabilis00010976/Quercus_variabilis00010978/Quercus_variabilis00010980/Quercus_variabilis00010981/Quercus_variabilis00010985/Quercus_variabilis00010986/Quercus_variabilis00010987/Quercus_variabilis00049608/Quercus_variabilis00006358/Quercus_variabilis00011808/Quercus_variabilis00005976	12
GO:0098754	detoxification	13/328	178/12727	0.000709894	0.0149386	Quercus_variabilis00046401/Quercus_variabilis00046402/Quercus_variabilis00046403/Quercus_variabilis00046404/Quercus_variabilis00046405/Quercus_variabilis00046406/Quercus_variabilis00049530/Quercus_variabilis00049534/Quercus_variabilis00057301/Quercus_variabilis00057302/Quercus_variabilis00057307/Quercus_variabilis00039721/Quercus_variabilis00045022	13
GO:0048767	root hair elongation	7/328	59/12727	0.000764796	0.0157515	Quercus_variabilis00005447/Quercus_variabilis00054380/Quercus_variabilis00039655/Quercus_variabilis00039656/Quercus_variabilis00039657/Quercus_variabilis00036051/Quercus_variabilis00040018	7
GO:0009250	glucan biosynthetic process	9/328	98/12727	0.000944718	0.0187721	Quercus_variabilis00037915/Quercus_variabilis00037916/Quercus_variabilis00037920/Quercus_variabilis00037922/Quercus_variabilis00041933/Quercus_variabilis00003943/Quercus_variabilis00038500/Quercus_variabilis00038501/Quercus_variabilis00040018	9
GO:0065001	specification of axis polarity	8/328	79/12727	0.000950241	0.0187721	Quercus_variabilis00017421/Quercus_variabilis00017427/Quercus_variabilis00024379/Quercus_variabilis00039505/Quercus_variabilis00042562/Quercus_variabilis00043512/Quercus_variabilis00043525/Quercus_variabilis00043555	8
GO:0045595	regulation of cell differentiation	13/328	185/12727	0.00101576	0.0196651	Quercus_variabilis00017421/Quercus_variabilis00017427/Quercus_variabilis00024379/Quercus_variabilis00039505/Quercus_variabilis00042562/Quercus_variabilis00043512/Quercus_variabilis00043525/Quercus_variabilis00043555/Quercus_variabilis00006712/Quercus_variabilis00005702/Quercus_variabilis00012844/Quercus_variabilis00039721/Quercus_variabilis00030809	13
GO:0071695	anatomical structure maturation	13/328	186/12727	0.00106734	0.0202585	Quercus_variabilis00012686/Quercus_variabilis00002620/Quercus_variabilis00053015/Quercus_variabilis00005447/Quercus_variabilis00054380/Quercus_variabilis00039655/Quercus_variabilis00039656/Quercus_variabilis00039657/Quercus_variabilis00002563/Quercus_variabilis00002564/Quercus_variabilis00025891/Quercus_variabilis00036051/Quercus_variabilis00040018	13
GO:0009741	response to brassinosteroid	10/328	122/12727	0.0012109	0.0209845	Quercus_variabilis00018407/Quercus_variabilis00038628/Quercus_variabilis00053874/Quercus_variabilis00004545/Quercus_variabilis00004552/Quercus_variabilis00004566/Quercus_variabilis00004978/Quercus_variabilis00005009/Quercus_variabilis00011511/Quercus_variabilis00057581	10
GO:0090558	plant epidermis development	18/328	312/12727	0.00123215	0.0209845	Quercus_variabilis00017421/Quercus_variabilis00017427/Quercus_variabilis00024379/Quercus_variabilis00039505/Quercus_variabilis00042562/Quercus_variabilis00043512/Quercus_variabilis00043525/Quercus_variabilis00043555/Quercus_variabilis00006011/Quercus_variabilis00005447/Quercus_variabilis00044916/Quercus_variabilis00054380/Quercus_variabilis00039655/Quercus_variabilis00039656/Quercus_variabilis000…	18
GO:0050832	defense response to fungus	19/328	338/12727	0.00123402	0.0209845	Quercus_variabilis00021062/Quercus_variabilis00018407/Quercus_variabilis00038628/Quercus_variabilis00053874/Quercus_variabilis00047913/Quercus_variabilis00047915/Quercus_variabilis00047927/Quercus_variabilis00047944/Quercus_variabilis00047945/Quercus_variabilis00011725/Quercus_variabilis00011726/Quercus_variabilis00046440/Quercus_variabilis00051126/Quercus_variabilis00013945/Quercus_variabilis000…	19
GO:0006334	nucleosome assembly	4/328	19/12727	0.00123566	0.0209845	Quercus_variabilis00012288/Quercus_variabilis00023295/Quercus_variabilis00047250/Quercus_variabilis00057455	4
GO:0015807	L-amino acid transport	4/328	19/12727	0.00123566	0.0209845	Quercus_variabilis00026325/Quercus_variabilis00036138/Quercus_variabilis00036139/Quercus_variabilis00036140	4
GO:1902475	L-alpha-amino acid transmembrane transport	4/328	19/12727	0.00123566	0.0209845	Quercus_variabilis00026325/Quercus_variabilis00036138/Quercus_variabilis00036139/Quercus_variabilis00036140	4
GO:0001708	cell fate specification	8/328	85/12727	0.00153446	0.0252417	Quercus_variabilis00017421/Quercus_variabilis00017427/Quercus_variabilis00024379/Quercus_variabilis00039505/Quercus_variabilis00042562/Quercus_variabilis00043512/Quercus_variabilis00043525/Quercus_variabilis00043555	8
GO:0045926	negative regulation of growth	6/328	49/12727	0.00153849	0.0252417	Quercus_variabilis00018407/Quercus_variabilis00038628/Quercus_variabilis00053874/Quercus_variabilis00002721/Quercus_variabilis00003833/Quercus_variabilis00011511	6
GO:0033275	actin-myosin filament sliding	4/328	21/12727	0.00183203	0.0295568	Quercus_variabilis00025465/Quercus_variabilis00052213/Quercus_variabilis00054380/Quercus_variabilis00057191	4
GO:0031668	cellular response to extracellular stimulus	14/328	225/12727	0.00210777	0.033448	Quercus_variabilis00021062/Quercus_variabilis00046401/Quercus_variabilis00046402/Quercus_variabilis00046404/Quercus_variabilis00046405/Quercus_variabilis00046406/Quercus_variabilis00049534/Quercus_variabilis00057302/Quercus_variabilis00025241/Quercus_variabilis00052213/Quercus_variabilis00038500/Quercus_variabilis00038501/Quercus_variabilis00005702/Quercus_variabilis00012844	14
GO:0009636	response to toxic substance	18/328	329/12727	0.0022159	0.0341321	Quercus_variabilis00020863/Quercus_variabilis00046401/Quercus_variabilis00046402/Quercus_variabilis00046403/Quercus_variabilis00046404/Quercus_variabilis00046405/Quercus_variabilis00046406/Quercus_variabilis00049530/Quercus_variabilis00049534/Quercus_variabilis00057301/Quercus_variabilis00057302/Quercus_variabilis00057307/Quercus_variabilis00025241/Quercus_variabilis00052213/Quercus_variabilis000…	18
GO:0098660	inorganic ion transmembrane transport	23/328	466/12727	0.00222141	0.0341321	Quercus_variabilis00011256/Quercus_variabilis00011260/Quercus_variabilis00029713/Quercus_variabilis00038777/Quercus_variabilis00038778/Quercus_variabilis00038780/Quercus_variabilis00017384/Quercus_variabilis00025430/Quercus_variabilis00046101/Quercus_variabilis00046643/Quercus_variabilis00046644/Quercus_variabilis00046649/Quercus_variabilis00046650/Quercus_variabilis00046651/Quercus_variabilis000…	23
GO:0021700	developmental maturation	13/328	204/12727	0.00244159	0.036929	Quercus_variabilis00012686/Quercus_variabilis00002620/Quercus_variabilis00053015/Quercus_variabilis00005447/Quercus_variabilis00054380/Quercus_variabilis00039655/Quercus_variabilis00039656/Quercus_variabilis00039657/Quercus_variabilis00002563/Quercus_variabilis00002564/Quercus_variabilis00025891/Quercus_variabilis00036051/Quercus_variabilis00040018	13
GO:0098655	cation transmembrane transport	23/328	473/12727	0.00268053	0.0399193	Quercus_variabilis00035947/Quercus_variabilis00011256/Quercus_variabilis00011260/Quercus_variabilis00029713/Quercus_variabilis00038777/Quercus_variabilis00038778/Quercus_variabilis00038780/Quercus_variabilis00036138/Quercus_variabilis00036139/Quercus_variabilis00036140/Quercus_variabilis00017384/Quercus_variabilis00025430/Quercus_variabilis00046101/Quercus_variabilis00046643/Quercus_variabilis000…	23
GO:0009991	response to extracellular stimulus	16/328	283/12727	0.00277295	0.0406699	Quercus_variabilis00021062/Quercus_variabilis00046401/Quercus_variabilis00046402/Quercus_variabilis00046404/Quercus_variabilis00046405/Quercus_variabilis00046406/Quercus_variabilis00049534/Quercus_variabilis00057302/Quercus_variabilis00025241/Quercus_variabilis00002620/Quercus_variabilis00053015/Quercus_variabilis00052213/Quercus_variabilis00038500/Quercus_variabilis00038501/Quercus_variabilis000…	16
GO:0009909	regulation of flower development	13/328	209/12727	0.00301232	0.0425545	Quercus_variabilis00053398/Quercus_variabilis00012515/Quercus_variabilis00019971/Quercus_variabilis00019978/Quercus_variabilis00019979/Quercus_variabilis00021352/Quercus_variabilis00056921/Quercus_variabilis00012362/Quercus_variabilis00016313/Quercus_variabilis00016333/Quercus_variabilis00016339/Quercus_variabilis00027963/Quercus_variabilis00035813	13
GO:0051301	cell division	17/328	312/12727	0.0030359	0.0425545	Quercus_variabilis00017421/Quercus_variabilis00017427/Quercus_variabilis00024379/Quercus_variabilis00039505/Quercus_variabilis00042562/Quercus_variabilis00043512/Quercus_variabilis00043525/Quercus_variabilis00043555/Quercus_variabilis00006712/Quercus_variabilis00047250/Quercus_variabilis00044916/Quercus_variabilis00052213/Quercus_variabilis00037915/Quercus_variabilis00037916/Quercus_variabilis000…	17
GO:0048653	anther development	6/328	56/12727	0.00307339	0.0425545	Quercus_variabilis00047913/Quercus_variabilis00047915/Quercus_variabilis00047927/Quercus_variabilis00047944/Quercus_variabilis00047945/Quercus_variabilis00045289	6
GO:0010015	root morphogenesis	16/328	286/12727	0.00307729	0.0425545	Quercus_variabilis00017421/Quercus_variabilis00017427/Quercus_variabilis00024379/Quercus_variabilis00039505/Quercus_variabilis00042562/Quercus_variabilis00043512/Quercus_variabilis00043525/Quercus_variabilis00043555/Quercus_variabilis00005447/Quercus_variabilis00054380/Quercus_variabilis00039655/Quercus_variabilis00039656/Quercus_variabilis00039657/Quercus_variabilis00046490/Quercus_variabilis000…	16
GO:0010073	meristem maintenance	13/328	210/12727	0.00313859	0.042791	Quercus_variabilis00006712/Quercus_variabilis00053398/Quercus_variabilis00007812/Quercus_variabilis00007813/Quercus_variabilis00007814/Quercus_variabilis00007817/Quercus_variabilis00033614/Quercus_variabilis00013306/Quercus_variabilis00013318/Quercus_variabilis00037719/Quercus_variabilis00043980/Quercus_variabilis00027963/Quercus_variabilis00025844	13
GO:0080147	root hair cell development	7/328	77/12727	0.00363697	0.0488971	Quercus_variabilis00005447/Quercus_variabilis00054380/Quercus_variabilis00039655/Quercus_variabilis00039656/Quercus_variabilis00039657/Quercus_variabilis00036051/Quercus_variabilis00040018	7
